# Supplementary material for: Targeted Metabolomics Reveals Abnormal Hepatic Energy Metabolism by Depletion of β-Carotene Oxygenase 2 in Mice
Source: Sci Rep. 2017 Nov 7;7:14624. doi: 10.1038/s41598-017-15222-x (PMC5677115; doi:10.1038/s41598-017-15222-x)
Supplement: Supplementary file 2 — Dataset 2 [file 41598_2017_15222_MOESM2_ESM.xlsx]

## Sheet: Explanation
	OrigScale		Values are normalized in terms of raw area counts.
			For a single day run, this is equivalent to the raw data.
	ScaledImpData		Each biochemical in OrigScale is rescaled to set the median equal to 1.
			Then, missing values are imputed with the minimum.
	Pathway Heat Map		This is the heat map associated with the statistical analysis of the data.
			Indicates ratios, p- and q-values for each comparison.
			0.55	Green: indicates significant difference (p≤0.05) between the groups shown, metabolite ratio of < 1.00
			0.76	Light Green: narrowly missed statistical cutoff for significance 0.05<p<0.10, metabolite ratio of < 1.00
			1.71	Red: indicates significant difference (p≤0.05) between the groups shown; metabolite ratio of ≥ 1.00
			1.32	Light Red: narrowly missed statistical cutoff for significance 0.05<p<0.10, metabolite ratio of ≥ 1.00
			1.2	Non-colored text and cell: mean values are not significantly different for that comparison
		* indicates compounds that have not been officially confirmed based on a standard, but we are confident in its identity
	Box Plots - Alpha		Box plots are provided for each biochemical detected, sorted alphabetically by biochemical name.
	Box Plots - Pathway		Box plots are provided for each biochemical detected, sorted by biochemical pathway.

## Sheet: OrigScale
												SAMPLE NAME	OKST-00081	OKST-00082	OKST-00083	OKST-00084	OKST-00085	OKST-00086	OKST-00087	OKST-00088	OKST-00089	OKST-00090	OKST-00091	OKST-00092	OKST-00093	OKST-00094	OKST-00095	OKST-00096	OKST-00097	OKST-00098
												CLIENT IDENTIFIER	LK1	LK2	LK3	LK4	LK5	LK6	LW1	LW2	LW3	LW4	LW5	LW6	LH1	LH2	LH3	LH4	LH5	LH6
												SAMPLE ID	2052456	2052459	2052450	2052442	2052449	2052446	2052457	2052441	2052443	2052440	2052463	2052462	2052454	2052458	2052447	2052455	2052451	2052448
												PARENT SAMPLE ID	2012856	2012857	2012858	2012859	2012860	2012861	2012862	2012863	2012864	2012865	2012866	2012867	2012868	2012869	2012870	2012871	2012872	2012873
												LC COLUMN	2	1	2	2	1	2	1	1	1	2	1	2	2	2	1	1	1	2
												TIME POINT	6W	6W	6W	6W	6W	6W	6W	6W	6W	6W	6W	6W	6W	6W	6W	6W	6W	6W
												TUBE ID	13	14	15	16	17	18	19	20	21	22	23	24	25	26	27	28	29	30
												GROUP DESCRIPTION	LK1	LK2	LK3	LK4	LK5	LK6	LW1	LW2	LW3	LW4	LW5	LW6	LH1	LH2	LH3	LH4	LH5	LH6
												GROUP NUMBER	3	3	3	3	3	3	4	4	4	4	4	4	5	5	5	5	5	5
PATHWAY SORTORDER	BIOCHEMICAL	SUPER PATHWAY	SUB PATHWAY	COMP ID	PLATFORM	CHEMICAL ID	RI	MASS	CAS	PUBCHEM	KEGG	Group HMDB	KO	KO	KO	KO	KO	KO	WT	WT	WT	WT	WT	WT	Het	Het	Het	Het	Het	Het
1523	1,2-dipalmitoylglycerol	Lipid	Diacylglycerol	11953	GC/MS	850	2600	145	40290-32-2	99931		HMDB07098	363769	584723	789951	636329	763069	772584	522598	423801	482757	355767	504966	515060	254341	223879	465334	367373	632922	392602
1524	1,3-dipalmitoylglycerol	Lipid	Diacylglycerol	35728	GC/MS	1730	2637	371.3	26657-95-4	68149		HMDB31011	188008	251449	175225	193176	242228	243050	23070.4	119112	139338	91984.4	169997	84796.6	176662	59631.1	90540.8	95807.6	180063	134396
743	1,5-anhydroglucitol (1,5-AG)	Carbohydrate	Glycolysis, Gluconeogenesis, and Pyruvate Metabolism	20675	LC/MS Neg	100000580	802	163.061	154-58-5	64960	C07326	HMDB02712	2.08828e+06	2.09123e+06	2206047	2.0295e+06	2002648	1.97932e+06	1715379	1544329	1624378	939382	848715	837223	2712000	2.00834e+06	1831414	1289469	1187577	1494843
965	10-heptadecenoate (17:1n7)	Lipid	Long Chain Fatty Acid	33971	LC/MS Neg	100001278	5555	267.233	29743-97-3	5312435			29854672	31550244	39560256	41547248	91997600	45606692	37174056	38614492	39991828	33135246	28714682	26418408	36264528	36861656	38144072	47359212	54454464	52763608
975	10-nonadecenoate (19:1n9)	Lipid	Long Chain Fatty Acid	33972	LC/MS Neg	100001277	5780	295.264	73033-09-7	5312513		HMDB13622	13258616	15639376	15840666	16240352	39373480	16812844	16277630	17259592	15935110	13324059	15325321	16115112	14539591	15017316	14830509	19375056	20423196	21575984
954	10-undecenoate (11:1n1)	Lipid	Medium Chain Fatty Acid	32497	LC/MS Neg	100001197	5085.8	183.139	1333-28-4				123713	137052	138339		254940	392896	195894	189126	297081	343029	281003	335894	247751	218877	269028	333221	818106	339983
1228	12,13-DiHOME	Lipid	Fatty Acid, Dihydroxy	38395	LC/MS Neg	62	5137	313.238	263399-35-5	10236635	C14829	HMDB04705	2025643	1243488	1242806	1125594	2055272	1415276	1394808	1234442	1459252	842259	1492398	864390	1213415	1.30286e+06	1223363	1543578	1.44418e+06	1222427
1299	12-HETE	Lipid	Eicosanoid	37536	LC/MS Neg	100002167	5326	319.228	71030-37-0;73837-14-6	5312983		HMDB06111	12335697	14226115	12178584	8929817	9483552	9445006	8661260	8491211	14829697	9746998	8297161	11335852	8782043	7943847	10846011	7628283	7481575	12331597
1219	13-HODE + 9-HODE	Lipid	Fatty Acid, Monohydroxy	37752	LC/MS Neg	100002196	5275	295.228		43013			15165419	13403229	15725192	17571568	26816580	23269726	14312453	16537822	16313508	6045542	4377681	3.99171e+06	17762990	14418877	17436692	13670583	18696280	14223148
1300	15-HETE	Lipid	Eicosanoid	37538	LC/MS Neg	100000565	5298	319.228	54845-95-3	5280724	C04742	HMDB02110	4685871	4.179e+06	4521519	3932994	3394167	5802648	3575152	2980663	3316849	1117489	1650892	1.46772e+06	5735397	4564676	5152911	5483032	4448138	3364351
1056	17-methylstearate	Lipid	Fatty Acid, Branched	38296	LC/MS Neg	100002356	5993	297.28	2724-59-6	3083779			4.02686e+06	4.07304e+06	4636066	3.93533e+06	5993361	3.99135e+06	2404046	2518948	2539832	2761068	3004663	4218989	2614915	3.43291e+06	2510435	2634491	3396281	5220305
1391	1-arachidonoylglycerophosphocholine (20:4n6)*	Lipid	Lysolipid	33228	LC/MS Pos	100001551	5552	544.34			C05208		8531038	17298272	10994763	30973392	13283661	19913278	60433008	19034668	22208734	24508456	29685686	27142476	28050704	26619396	12315144	15246736	25486350	35591124
1420	1-arachidonoylglycerophosphoethanolamine*	Lipid	Lysolipid	35186	LC/MS Neg	100001571	5874	500.278		42607465		HMDB11517	5411544	7400941	6331800	15309017	14262063	9644920	7841282	8061239	10128055	10267554	8849386	5002049	7964748	6701092	10155498	10882278	12724487	6137942
1441	1-arachidonoylglycerophosphoinositol*	Lipid	Lysolipid	34214	LC/MS Neg	100001654	5482	619.289					4186085	5878013	8722478	9367081	15179953	6417365	6931654	10805478	9473278	9448985	6180603	5459159	6392530	6268523	8801565	7315002	10670954	11152570
1510	1-arachidonylglycerol	Lipid	Monoacylglycerol	34397	LC/MS Neg	100001433	6450	303.233	35474-99-8	5282281	C13857	HMDB11572	60744336	54371200	49070624	65046968	103880464	64099848	75339384	68626432	71146616	77583568	70188720	69425976	80953072	82870640	77669024	70648416	96416808	85639256
1385	1-arachidoylglycerophosphocholine (20:0)	Lipid	Lysolipid	45456	LC/MS Pos	100001384	6111	552.402		24779473	C04230	HMDB10390	4852932	4592140	6016150	15400780	3660990	8197450	1098690	455141	690124	2049333	2232923	1146176	913877	924863	1253235	1056959	815525	813846
1517	1-dihomo-linolenylglycerol (alpha, gamma)	Lipid	Monoacylglycerol	48341	LC/MS Neg	100006121	6220	305.249					12957549	12164606	15127136	13947589	24505832	14242647	17049044	14471376	13600479	21189030	16867416	15389573	19955816	15808100	14076523	11758228	22622086	24880180
1384	1-dihomo-linoleoylglycerophosphocholine (20:2n6)*	Lipid	Lysolipid	33871	LC/MS Pos	100001553	5722.2	548.371					1164408	1334444	1316659	3818947	1752447	2155789	5472236	2437988	1119676	3047063	1144053	1.8996e+06	1658449	1.78085e+06	870749	1162582	1782322	2768682
1515	1-docosahexaenoylglycerol	Lipid	Monoacylglycerol	35153	LC/MS Neg	100001481	6522.8	309.222					25783012	23987236	27176484	31484038	50452272	30310172	42792000	38347064	35738196	35789044	38233684	36372968	38848716	31438312	33629288	37098984	52681172	40903832
1398	1-docosahexaenoylglycerophosphocholine (22:6n3)*	Lipid	Lysolipid	33822	LC/MS Pos	100001566	5537.7	568.34					9296460	21142020	14046047	33848564	20008820	25789294	69834296	30884288	27711672	25839760	29517070	30416260	32407388	31369896	16742445	20195746	25779084	53856368
1427	1-docosahexaenoylglycerophosphoethanolamine*	Lipid	Lysolipid	44633	LC/MS Neg	100002060	5848	524.278					7155834	8996850	8869225	18241016	18609084	17302752	13704119	11203950	14235137	15657874	8825237	10238787	12943412	10984812	14466093	17823298	21166272	15995640
1395	1-docosapentaenoylglycerophosphocholine (22:5n3)*	Lipid	Lysolipid	37231	LC/MS Pos	100002063	5586	570.355					689927	1.91311e+06	998099	4.09776e+06	1.95561e+06	2481901	5645243	2389933	2470024	2812006	3.72083e+06	1612003	2968684	2028342	1.61358e+06	1593371	2886978	3290101
1397	1-docosapentaenoylglycerophosphocholine (22:5n6)*	Lipid	Lysolipid	45675	LC/MS Pos	100005673	5619.6	570.355								206636		72180	154733	72716	58921	107280	457340	93851				40935	101215	59435
1393	1-eicosapentaenoylglycerophosphocholine (20:5n3)*	Lipid	Lysolipid	44563	LC/MS Pos	100005351	5491	542.324					1861867	5174160	2429245	3999250	3107480	3198661	13928782	4220846	6.1824e+06	3140508	6.83874e+06	7012667	5695915	5699120	4325264	3.56248e+06	7118101	6800353
1425	1-eicosapentaenoylglycerophosphoethanolamine*	Lipid	Lysolipid	47888	LC/MS Neg	100004552	5665	498.263					488038	436899	848266	1509532	1051182	1085839	773582	741982	959280	945958	640591	851327	1067769	964762	526491	566433	1063414	1167872
1389	1-eicosatrienoylglycerophosphocholine (20:3)*	Lipid	Lysolipid	33821	LC/MS Pos	100001552	5620	546.355					1625375	5515189	2360843	9978500	4637001	4773834	15185562	5.57596e+06	7147719	4685126	3.87035e+06	5862715	6508144	4701927	4274069	5198273	10261197	7.24665e+06
1424	1-eicosatrienoylglycerophosphoethanolamine*	Lipid	Lysolipid	44630	LC/MS Neg	100005371	6032	502.294					310276	280568	302454	703126	503371	606899	363513	497703	466456	569591	434963	346839	498365	383555	609360	620009	618641	596006
1387	1-eicosenoylglycerophosphocholine (20:1n9)*	Lipid	Lysolipid	44560	LC/MS Pos	100005352	5878	550.387					1149432	2989255	1525333	6578356	2534459	1734291	3835942	2.09129e+06	1.89824e+06	4330510	3884697	851557	689644	679971	1426388	1485360	2459493	1.04429e+06
1509	1-linolenoylglycerol	Lipid	Monoacylglycerol	34393	LC/MS Neg	100001435	6214	277.217		53480978		HMDB11569	3501451	3917735	2415395	4144107	11995591	4.17841e+06	3279117	2826526	3338783	3123221	3281963	2410999	2969043	1228461	3387808	3085749	4826096	3.70976e+06
1381	1-linolenoylglycerophosphocholine (18:3n3)*	Lipid	Lysolipid	45951	LC/MS Pos	100005350	5506	518.324					2324334	5354562	3793222	4686370	2590899	4109684	7.86793e+06	3121142	3.82727e+06	2360484	4532168	3805365	3685768	4312845	2191774	2922650	4.17782e+06	4739639
1507	1-linoleoylglycerol (1-monolinolein)	Lipid	Monoacylglycerol	27447	LC/MS Neg	100001040	6477	279.233	2277-28-3	5283469			123684984	140137072	123263992	160619536	434694688	163710016	162281408	141571360	144541504	158106080	157813184	137566512	144285440	137714944	143975968	143635632	201323872	187950784
1379	1-linoleoylglycerophosphocholine (18:2n6)	Lipid	Lysolipid	34419	LC/MS Pos	100001395	5575.9	520.34		11988421	C04100		49717368	92781264	63874644	165028304	74237200	101156616	221264720	96681064	95841792	99427944	131058728	85629904	98098104	83328928	53159868	57656272	101363584	121157592
1416	1-linoleoylglycerophosphoethanolamine*	Lipid	Lysolipid	32635	LC/MS Neg	100001570	5900	476.278		52925130		HMDB11507	2042184	2210593	1990689	4277892	4971084	4832984	3356623	2356366	3.89679e+06	3922704	3999791	1876812	2360887	2143055	4215120	4245715	4802871	3032220
1437	1-linoleoylglycerophosphoinositol*	Lipid	Lysolipid	36594	LC/MS Neg	100001778	5494	595.289					53049	93375.4	293455	301208	460679	180418	86208.4	106943	66140.3	53917		13790.5				53947	25639	207708
1372	1-margaroylglycerophosphocholine (17:0)	Lipid	Lysolipid	44682	LC/MS Pos	100001264	5740	510.355	50930-23-9	24779463	C04230	HMDB12108	6352366	6992189	7348065	23042876	11043628	9300029	47060068	23797468	9555859	17355828	6270409	7492047	10568603	11884602	5989803	6.76269e+06	9542811	17078860
1409	1-margaroylglycerophosphoethanolamine*	Lipid	Lysolipid	37419	LC/MS Neg	100002171	6218	466.294					1.42627e+06	1392087	1351566	1166510	1702425	1326801	1681666	1.7206e+06	1.4715e+06	868792	900285	1109564	1072057	978300	1.38509e+06	1567173	1492891	1240920
64	1-methylhistamine	Amino Acid	Histidine Metabolism	43831	LC/MS Pos	100001204	585.5	126.103	501-75-7	3614	C05127	HMDB00898	928309	887637	746728	1575845	2997033	2304792	2970459	1700215	2216611	1690536	1380285	14232452	1795118	4949873	3009046	2514773	6173743	6.60261e+06
68	1-methylimidazoleacetate	Amino Acid	Histidine Metabolism	32350	LC/MS Pos	100001208	833	141.066	2625-49-2	75810	C05828	HMDB02820	3279668	3.43848e+06	3667466	4727340	4449534	4747480	5.35817e+06	5766366	4764586	5280792	4495104	9104037	3996190	5557478	4466683	4888408	4925406	4879333
2386	1-methylnicotinamide	Cofactors and Vitamins	Nicotinate and Nicotinamide Metabolism	27665	LC/MS Pos	55	691.3	137.071	1005-24-9	10129985	C02918	HMDB00699			158188	1000030	434506	714449	2277576	2512413	2124229	5469845	5571457	3550731	4696543	3669683	4275720	2.9373e+06	2780981	3775841
1363	1-myristoylglycerophosphocholine (14:0)	Lipid	Lysolipid	45453	LC/MS Pos	100001383	5509	468.308	20559-16-4	460604	C04230	HMDB10379	3934945	5268321	4434146	5980648	2430440	4479549	10240417	5552043	5127474	3930798	5878060	5651147	5.83173e+06	6484374	4242890	5054653	6981452	5979641
1383	1-nonadecanoylglycerophosphocholine(19:0)	Lipid	Lysolipid	47087	LC/MS Pos	100005353	5950	538.387	108273-88-7				3022692	2.99973e+06	3573152	9467792	4.05409e+06	4425443	5621326	2977310	1133277	4374853	1058066	2347316	2.08091e+06	2420660	967616	1419844	1221195	2684679
1505	1-oleoylglycerol (1-monoolein)	Lipid	Monoacylglycerol	21184	LC/MS Neg	100000924	6794	281.249	111-03-5	5283468		HMDB11567	123385200	40641024	173894480	121254320	129152536	116915096	43872004	44668140	41424280	122312376	36409584	125890568	132672552	131264560	32132398	41160680	57594672	181276576
1376	1-oleoylglycerophosphocholine (18:1)	Lipid	Lysolipid	48258	LC/MS Pos	100001272	5700	522.355	19420-56-5	16081932			56303040	111644192	78681048	196518176	90707000	110334112	337816224	183431968	141619504	173253312	133019960	117928432	124301008	110747832	106494792	126962968	204483120	175997696
1412	1-oleoylglycerophosphoethanolamine	Lipid	Lysolipid	35628	LC/MS Neg	100001569	6125.1	478.294	89576-29-4	9547071		HMDB11506	18788356	19523594	19616380	22688660	24158048	24257160	20031444	25891234	21157366	20401148	21103590	17906404	18323704	16769158	25278852	29613078	26935084	24336340
1459	1-oleoylglycerophosphoglycerol*	Lipid	Lysolipid	45968	LC/MS Neg	100005716	5610	509.288					199539	86305	315144	614288	208211	389431	414527	613882	423226	1009944	747032	930141	602278	580761	398867	437130	203960	650657
1435	1-oleoylglycerophosphoinositol*	Lipid	Lysolipid	36602	LC/MS Neg	100001777	5599	597.305					1272991	831787	2990673	2363525	1.93144e+06	1958531	1083689	1666119	1639718	2945772	2115991	2140313	1231290	833939	1122035	1665325	2108945	3360933
1444	1-oleoylglycerophosphoserine	Lipid	Lysolipid	19260	LC/MS Neg	100000630	5607	522.284		9547099			158829	83117	322204	110850	117442	117441		84550		225352	88540	194845	167150	169449	93146	42126		231640
1404	1-oleoylplasmenylethanolamine*	Lipid	Lysolipid	44621	LC/MS Neg	100005372	6250	462.299					146786	26809	93920	82977	100341	184284	95357	171023	89449	125176	44192		111156	19523	44643			180292
1370	1-palmitoleoylglycerophosphocholine (16:1)*	Lipid	Lysolipid	33230	LC/MS Pos	100001511	5525	494.324		24779461			24258278	27893368	29563300	36324444	16412605	25245980	30655856	24759608	18553116	22542720	22283648	22901240	27989488	32769176	18488664	20857204	22942284	22433976
1414	1-palmitoleoylglycerophosphoethanolamine*	Lipid	Lysolipid	34565	LC/MS Neg	100001784	5691	450.263					1104848	1114956	1163813	1717387	701981	1452729	622292	628699	793408	1316164	960972	932279	1087057	990206	1102225	723106	1174976	993827
1431	1-palmitoleoylglycerophosphoinositol*	Lipid	Lysolipid	36618	LC/MS Neg	100001786	5445	569.273					205141	576018	1.04112e+06	1670671	1708341	167977	815657	1600814	761067	1411823	1068069	203313	971239	835487	868248	965828	1346889	1767679
1500	1-palmitoylglycerol (1-monopalmitin)	Lipid	Monoacylglycerol	21127	LC/MS Neg	100000827	6400	255.233	542-44-9	14900		HMDB31074	615392512	772684416	743637312	514712288	725744192	524874176	603213312	590557120	554152704	439515840	551559872	397818464	506787648	511915392	629465984	592042496	591670784	467427296
1449	1-palmitoylglycerophosphate	Lipid	Lysolipid	34428	LC/MS Neg	100001445	5900	409.236	17618-08-5	6419701	C04036	HMDB00327	290082	72937	796248	103835	83217	87357	56439	93398		173354	99842	173150	128609	216098				182310
1368	1-palmitoylglycerophosphocholine (16:0)	Lipid	Lysolipid	33955	LC/MS Pos	100001263	5670	496.34	17364-16-8	86554			476064864	796690304	600689472	1186264960	663578176	742528192	1355140352	857377856	833082944	771897344	747162944	499640992	718754688	604885184	649303104	560687040	816296128	679219200
1407	1-palmitoylglycerophosphoethanolamine	Lipid	Lysolipid	35631	LC/MS Neg	100001567	6057.2	452.278		9547069		HMDB11503	62285776	66634612	73991008	79695176	70441632	80824544	46793208	54324788	49323796	42488076	44566648	32850954	55009256	49385784	77219416	59316784	56296316	50522644
1454	1-palmitoylglycerophosphoglycerol*	Lipid	Lysolipid	45970	LC/MS Neg	100005717	5570	483.273		3300276			398651	142584	557809	708585	504960	528772	105020	166253	141889	442153	170590	261597	305914	268470	143063	64797	82551	238499
1430	1-palmitoylglycerophosphoinositol*	Lipid	Lysolipid	35305	LC/MS Neg	100001655	5564	571.289					8806551	7.98352e+06	17282548	15615053	14284903	11709990	4394721	5319286	3862489	7.07478e+06	4434860	5354829	5190350	5128324	6.58137e+06	4224557	4051400	6745996
1456	1-palmitoylglycerophosphoserine*	Lipid	Lysolipid	46130	LC/MS Neg	100005805	5572	496.268		9547100			1800465	754285	3080440	2.72788e+06	2668967	2369378	819342	1271218	475049	853279	345438	1.01701e+06	1602356	1498256	1263879	910906	1207261	1697485
1402	1-palmitoylplasmenylethanolamine*	Lipid	Lysolipid	39270	LC/MS Neg	100003000	6285	436.283					588160	479060	743549	751088	886477	735710	564382	719888	735411	674155	461651	596548	685411	673824	760853	475411	511782	578999
1367	1-pentadecanoylglycerophosphocholine (15:0)*	Lipid	Lysolipid	37418	LC/MS Pos	100002173	5568	482.324					4.17852e+06	6020310	4908025	9071895	3976121	5352404	17753774	10446244	6883974	4695775	5065305	4048529	4795102	4447159	2529447	5305710	7.40578e+06	8501003
1374	1-stearoylglycerophosphocholine (18:0)	Lipid	Lysolipid	33961	LC/MS Pos	100001271	5847	524.371	19420-57-6	497299			86793856	202346448	109823416	505562144	255250368	108790600	714809536	391185152	302284832	557825280	319446528	90403960	189769568	138666304	220346880	127450520	227568272	164703664
1410	1-stearoylglycerophosphoethanolamine	Lipid	Lysolipid	42398	LC/MS Neg	100001461	6514	480.31	69747-55-3	9547068		HMDB11130	48348572	58545376	51404768	66080936	66850368	47600080	46434376	61379132	61828184	39543664	36277048	28114264	44001208	39381900	55747924	41631020	46983792	30906976
1457	1-stearoylglycerophosphoglycerol	Lipid	Lysolipid	34437	LC/MS Neg	100001462	5816	511.304					136677		63471	250820	156860	164216	50072	70615	58029	104359	69810	80129	199754	48908	180399	48154	40956	53522
1433	1-stearoylglycerophosphoinositol	Lipid	Lysolipid	19324	LC/MS Neg	100000656	5794.3	599.32	796963-93-4				50784308	55879328	66495272	64599096	61220404	61993496	65987848	58364056	53856764	59570660	46989900	45966996	57348704	52551564	75721368	59545792	52568932	67655600
1443	1-stearoylglycerophosphoserine*	Lipid	Lysolipid	45966	LC/MS Neg	100004327	5800	524.299		9547101			6817199	4727517	8.35197e+06	6.93938e+06	6339695	7699939	4003649	5029806	4130209	3130462	749380	2888255	3267870	5.48701e+06	8304587	4240058	3570541	5497269
1403	1-stearoylplasmenylethanolamine*	Lipid	Lysolipid	39271	LC/MS Neg	100003001	6500	464.315						308752	40471	784960	328202	354730	236642	627210	729960	630099	268753	110736	112901	182184	356938	347872	577411	90307
2642	2,3-dihydroxyisovalerate	Xenobiotics	Food Component/Plant	38276	LC/MS Neg	100002417	819	133.051	1756-18-9	677	C04039	HMDB12141	1947733	1.46133e+06	1.6506e+06	3494737	4943472	4907983	2279877	2421026	845572	1.02975e+06	988608	1054762	1626233	1414258	1011788	1110833	979160	994105
2645	2,8-quinolinediol	Xenobiotics	Food Component/Plant	42975	LC/MS Pos	100004206	3314	162.055	15450-76-7	97250	C06342		198327	256457	175515	350372	517778	326015	448291	329355	417786	74135	22570	60410	74504	45394		37810	93019	97548
76	2-aminoadipate	Amino Acid	Lysine Metabolism	6146	LC/MS Pos	381	793.3	162.076	542-32-5;1118-90-7	469	C00956	HMDB00510	18324156	20189072	21413302	26709276	25366244	25026652	548527424	415183200	528493312	119882880	107828936	120702408	35962144	32731606	36080976	212563760	167879216	188293680
286	2-aminobutyrate	Amino Acid	Methionine, Cysteine, SAM and Taurine Metabolism	42374	LC/MS Pos	1128	766.7	104.071	1492-24-6	439691	C02261	HMDB00650	41915920	40049744	46497548	37682764	30223120	35849688	42547812	35970656	35199000	55369268	54729880	55728980	36091092	34048244	35277072	53436096	49402780	44671864
1120	2-aminoheptanoate	Lipid	Fatty Acid, Amino	43761	LC/MS Pos	100004542	2530	146.118	1115-90-8	227939			3963213	2330716	3172013	3340936	2571645	3.26254e+06	1940360	2472506	1792781	1532275	1317231	1049274	2136615	1896022	2286590	2248669	2663952	2015221
1125	2-aminooctanoate	Lipid	Fatty Acid, Amino	43343	LC/MS Pos	100004227	3355	160.133	644-90-6	69522		HMDB00991	1190484	824511	707774	1.73314e+06	1.29666e+06	1831671	709686	1338184	1201800	1695857	1201388	1139291	967544	1216778	1463161	954916	937921	1121614
3202	2-aminophenol sulfate	Xenobiotics	Chemical	43266	LC/MS Neg	100004322	1677	188.002		181670		HMDB61116	64491	62800	69217	205075	171402	182623	149054	142816	137978	92133	118433	109339	193533	171381	191104	183150	187866	191168
1511	2-arachidonoyl glycerol	Lipid	Monoacylglycerol	19266	LC/MS Neg	100000584	6170	303.233	53847-30-6	5282280	C13856	HMDB04666	79317240	63636436	57712624	90837920	111520248	94965544	85315312	77217408	82533696	108106088	75946976	94203464	115208536	117788432	95408880	88585792	106550928	100297760
1392	2-arachidonoylglycerophosphocholine*	Lipid	Lysolipid	35256	LC/MS Pos	100001554	5520	544.34					89788808	152387216	106788152	229284560	114849464	180039296	314957248	176133776	181229408	204575968	222575568	230053104	247506880	260970320	163979056	159028208	226204544	277675264
1421	2-arachidonoylglycerophosphoethanolamine*	Lipid	Lysolipid	32815	LC/MS Neg	100001674	5793	500.278					10294942	9784729	11769596	21402634	16827296	14145067	11039404	13732179	13937940	17575428	11947169	10444004	11627103	13580551	14756593	15098760	17178464	13197905
1442	2-arachidonoylglycerophosphoinositol*	Lipid	Lysolipid	38077	LC/MS Neg	100002470	5443	619.289					3758582	3571687	7239541	10218530	7.77486e+06	6111991	7.87219e+06	7482088	5732056	11652543	9266531	10803805	7493065	6651271	5070779	7296524	8165451	10088441
2358	2'-deoxycytidine	Nucleotide	Pyrimidine Metabolism, Cytidine containing	15949	LC/MS Neg	100000125	1492.2	226.083	951-77-9	13711	C00881	HMDB00014	394109	295388	294621	267751	195338	359040	205808	230715	219642	448531	389981	379008	327722	291122	348928	267778	257843	196384
2356	2'-deoxycytidine 5'-monophosphate	Nucleotide	Pyrimidine Metabolism, Cytidine containing	533	LC/MS Pos	298	1125.5	308.064	1032-65-1	13945	C00239	HMDB01202	1.60731e+06	1163437	1315329	1387493	1132756	1638099	1056279	1510442	1232756	2415524	1345143	1833407	1775040	1693763	1.95375e+06	1435577	1277234	1037345
2308	2'-deoxyguanosine	Nucleotide	Purine Metabolism, Guanine containing	1411	LC/MS Neg	348	1751	266.089	961-07-9	187790	C00330	HMDB00085	507352	393450	479907	449832	377473	593930	328485	357557	391294	803433	652978	589366	558970	483867	653955	435161	510663	329152
2243	2'-deoxyinosine	Nucleotide	Purine Metabolism, (Hypo)Xanthine/Inosine containing	15076	LC/MS Pos	100000135	1751	253.093	890-38-0	65058	C05512	HMDB00071	2595208	1654004	1831898	2.00572e+06	1676748	2297665	1931367	2580581	2045543	3504338	2379253	2406520	2369736	2433792	2635708	2031682	2033401	1587019
2337	2'-deoxyuridine	Nucleotide	Pyrimidine Metabolism, Uracil containing	1412	LC/MS Neg	536	1585.5	111.02	951-78-0	13712	C00526	HMDB00012	431717	485934	512811	477591	420413	488237	417444	431071	452609	794422	783086	774885	446648	472948	599679	475866	362841	444086
1519	2-docosahexaenoylglcyerol*	Lipid	Monoacylglycerol	48675	LC/MS Neg	100006352	6000	309.222				HMDB11557	25808560	22363256	23786914	35569012	38224516	35890856	36450504	32638120	31563200	39776020	29482540	37735264	43657528	46017236	33154560	36652008	46392504	43557072
1399	2-docosahexaenoylglycerophosphocholine*	Lipid	Lysolipid	35883	LC/MS Pos	100001565	5509	568.34					101888528	226828448	126252504	331233824	159121760	243792768	520765472	250505536	263855504	254803472	291969152	304717856	326625088	356842784	210955328	245262112	378870848	432570112
1423	2-docosahexaenoylglycerophosphoethanolamine*	Lipid	Lysolipid	34258	LC/MS Neg	100002061	5707	524.278					6371025	8762138	9659007	21718840	17523068	17191962	13735007	13427820	15055095	18840764	10041616	12799386	14792695	13967306	15253361	18618304	20169392	19116596
1396	2-docosapentaenoylglycerophosphocholine (22:5n3)*	Lipid	Lysolipid	37366	LC/MS Pos	100002066	5550	570.355					4330693	10022426	5.55898e+06	20868498	9338492	12235221	30135060	11022807	10497836	8152006	9961409	8428489	14043404	14421179	6602981	6603211	12143495	14510236
1426	2-eicosapentaenoylglycerophosphoethanolamine*	Lipid	Lysolipid	43254	LC/MS Neg	100004564	5607	498.263						175541	621758	1690672		1246690	476209	1160623	822146	1223373	605730	758819	596229	496995		436798	767610	926932
1390	2-eicosatrienoylglycerophosphocholine*	Lipid	Lysolipid	35884	LC/MS Pos	100001558	5578.6	546.355					16621188	40437372	19706240	82582224	40264856	45012436	118925016	46574952	48139008	42494004	58829688	39748644	55099592	42749780	31082788	30844604	68162752	70776288
1388	2-eicosenoylglycerophosphocholine(20:1n9)*	Lipid	Lysolipid	48119	LC/MS Pos	100005355	5807	550.387					79447	434034	209638	2253544	754711	185561	1709195	765741	142087	869162	266083	130953	183565	137997	28937	150141	247035	239254
258	2-hydroxy-3-methylvalerate	Amino Acid	Leucine, Isoleucine and Valine Metabolism	36746	LC/MS Neg	100001541	1800	131.071	488-15-3	164623		HMDB00317	39880	6431	30691	39284	33029	45871	33301	19543	27326	18915	2961	10218	15114	26046		19062	39205
1070	2-hydroxyadipate	Lipid	Fatty Acid, Dicarboxylate	31934	LC/MS Polar	100001153	3000	161.046	18294-85-4	193530	C02360	HMDB00321	2964014	3469863	3861382	4248447	3777205	3748436	18607060	16640838	18403126	5.74435e+06	7.09479e+06	6434444	4485052	3621423	3.32656e+06	11314843	10157322	9871294
287	2-hydroxybutyrate (AHB)	Amino Acid	Methionine, Cysteine, SAM and Taurine Metabolism	21044	GC/MS	100000933	1169.4	131	3347-90-8	440864	C05984	HMDB00008	1.97108e+06	1.93402e+06	2.31772e+06	2021023	2444212	2.40531e+06	3.6131e+06	3.12152e+06	3.5269e+06	2.08703e+06	2.42762e+06	2388456	1.67619e+06	1.79585e+06	1.93702e+06	2588514	3.05491e+06	3.11455e+06
1067	2-hydroxyglutarate	Lipid	Fatty Acid, Dicarboxylate	37253	LC/MS Polar	100002070	3352.8	147.03	40951-21-1	43	C02630	HMDB00606	261655376	258300576	279179840	316432384	332293728	355518848	333584864	352984800	368863136	332096032	344263808	339196960	214559008	211181376	237419648	424673312	388348544	368007104
2478	2-hydroxyhippurate (salicylurate)	Xenobiotics	Benzoate Metabolism	18281	LC/MS Neg	1869	2184	194.046	487-54-7	10253	C07588	HMDB00840	55709	42837	46838	50586	46771	54041	54731	53383	63984	44880	35181	38933	60448	48200	58640	94342	68988	79027
1382	2-linolenoylglycerophosphocholine(18:3n3)*	Lipid	Lysolipid	45869	LC/MS Pos	100005357	5490	518.324					7419381	18798528	8736494	18019264	10063035	14361672	18845088	5835409	8472795	7.85699e+06	18788460	13756348	11837036	13522006	8779080	5691072	12656855	11959381
1508	2-linoleoylglycerol (2-monolinolein)	Lipid	Monoacylglycerol	32506	LC/MS Neg	100000987	6250	279.233	3443-82-1	5365676		HMDB11538	170906480	153130976	132915640	204788480	591176832	227611936	191667040	168243520	182039600	205229072	183383536	201384256	197989184	190111968	184322432	179851200	253416016	230541584
1380	2-linoleoylglycerophosphocholine*	Lipid	Lysolipid	35257	LC/MS Pos	100001557	5541.2	520.34					221933888	354888896	276125792	567868096	301236192	447052768	707251712	395753472	366639776	423648096	482476096	470044864	432771872	460349856	230024544	294954752	445400480	558573888
1417	2-linoleoylglycerophosphoethanolamine*	Lipid	Lysolipid	36593	LC/MS Neg	100001776	5813	476.278					3396861	3541704	4303014	8.17913e+06	6405083	6937089	4872130	4414619	5842872	7114880	5450485	4543647	5175979	4545577	4935780	5694776	6540200	6034486
1438	2-linoleoylglycerophosphoinositol*	Lipid	Lysolipid	39221	LC/MS Neg	100003006	5437	595.289					243756	96342.2	292476	452426	193927	264119	195496	298057	75711.2	236972		83977.3				105757	216337	295328
253	2-methylbutyrylcarnitine (C5)	Amino Acid	Leucine, Isoleucine and Valine Metabolism	45095	LC/MS Pos	100001509	2465	246.17	31023-25-3	6426901		HMDB00378	6520260	5718736	5303405	7420054	11673747	8393525	5383079	6029887	6186205	9978918	8960127	11064748	6016784	5719602	5278372	4416749	3.39402e+06	4040622
1135	2-methylmalonyl carnitine	Lipid	Fatty Acid Synthesis	35482	LC/MS Pos	100001596	1552.7	262.129	149181-64-6	53481628		HMDB13133	287390	358693	252862	412272	351395	323452	473180	432896	347500	524324	485106	564245	413390	405524	381698	561987	510132	535413
1364	2-myristoylglycerophosphocholine*	Lipid	Lysolipid	35626	LC/MS Pos	100001563	5470.1	468.308					481862	930649	600537	661612	270053	585210	2.08852e+06	864673	979797	610706	1504157	1337441	1256096	1367801	735836	792234	1260569	1064577
1461	2-nonadecanoylglycerophosphocholine(19:0)*	Lipid	Lysolipid	47088	LC/MS Pos	100005354	5877	538.387					374865	1314675	618215	1517403	901558	609258	1823427	1032941	891732	1236473	1212474	541786	434509	578736	846614	930786	1240926	603657
1506	2-oleoylglycerol (2-monoolein)	Lipid	Monoacylglycerol	21232	LC/MS Neg	100000943	6950	281.249	3443-84-3	5319879			94738144	75141200	108791368	109061904	695072064	110209200	94509040	99688992	95153960	125460608	89637224	105440280	120568016	112130656	92250728	123134864	161822096	161475008
1378	2-oleoylglycerophosphocholine*	Lipid	Lysolipid	48259	LC/MS Pos	100001556	5660	522.355					44840616	107009696	60721952	209645088	92533728	102555584	267864944	117237080	139090048	144956288	181942752	107207640	112460200	85315792	77751376	102983488	209951584	148192464
1413	2-oleoylglycerophosphoethanolamine*	Lipid	Lysolipid	45455	LC/MS Neg	100001651	6000	478.294					1512669	1643534	1318967	3110936	1864033	3277187	1620816	2714343	1735153	3288315	3186680	2067814	1788270	1684353	2073797	3545047	2690431	2472855
2649	2-oxindole-3-acetate	Xenobiotics	Food Component/Plant	40479	LC/MS Pos	100003109	3208	192.066	2971-31-5	3080590			109210	101460	212372	541437	729123	229020	346117	288153	315487	577464	437245	352390	484121	395587	543384	210922	193559	239568
3189	2-oxo-1-pyrrolidinepropionate	Xenobiotics	Chemical	40452	LC/MS Pos	100003265	2084	158.081	77191-38-9	3146688			437213	537492	595842	566644	544591	499260	648096	699631	596720	407932	224158	213028	538395	531248	586141	626291	666661	447340
1371	2-palmitoleoylglycerophosphocholine*	Lipid	Lysolipid	35819	LC/MS Pos	100001561	5490	494.324					9949383	20272808	12950297	17599300	10177734	13671762	28040404	11448307	12759001	11005959	21904434	19629104	13555609	15717854	10082685	12734756	22012260	16411350
1415	2-palmitoleoylglycerophosphoethanolamine*	Lipid	Lysolipid	36619	LC/MS Pos	100001785	5500	452.277					894607	1020729	813937	1219963	541982	1.04356e+06	1423528	691643	906729	1033209	1082688	1442351	1138113	1307373	891730	964298	1173210	1152324
1432	2-palmitoleoylglycerophosphoinositol*	Lipid	Lysolipid	39222	LC/MS Neg	100003007	5409	569.273					46817	371643	852610	1276704	649805	285562	817780	596371	741337	945958	596653	1011142	553798	678576	469686	812113	555011	735202
1501	2-palmitoylglycerol (2-monopalmitin)	Lipid	Monoacylglycerol	33419	LC/MS Neg	100001048	6628.9	255.233	23470-00-0	123409		HMDB11533	47358856	64647924	60672052	42904872	100904928	41589680	33896928	31314110	68296872	45326884	28804732	41370168	51284016	48031856	33214176	54608096	30974864	45655016
1369	2-palmitoylglycerophosphocholine*	Lipid	Lysolipid	35253	LC/MS Pos	100001562	5610	496.34		15061532			18445636	35165136	20602298	50633536	26884536	27010044	89960888	42232312	41866264	38725704	35977760	28177268	35306980	28878212	23331800	19133904	44513988	38569280
1408	2-palmitoylglycerophosphoethanolamine*	Lipid	Lysolipid	45452	LC/MS Neg	100001652	5919	452.278					2575937	3166399	2360751	3894391	3.4026e+06	3788921	2405075	2395918	2411401	2869616	1.54871e+06	1386611	2391677	1946888	2546629	1669819	2623191	2089654
1375	2-stearoylglycerophosphocholine*	Lipid	Lysolipid	35255	LC/MS Pos	100001555	5777	524.371		10208382			2445851	3931420	1.91807e+06	21683374	10032568	2639600	34873880	19211180	6.68387e+06	18019164	2839544	1935116	4496524	2.95659e+06	4544485	3485111	5678347	6621347
1411	2-stearoylglycerophosphoethanolamine*	Lipid	Lysolipid	41220	LC/MS Neg	100003901	6350	480.31					2301664	2073361	4415864	2323390	3485664	3700653	2134495	1869027	2167370	2028575	1246388	1702245	3383565	2456703	2063267	1247824	1549979	1739456
1434	2-stearoylglycerophosphoinositol*	Lipid	Lysolipid	39223	LC/MS Neg	100003008	5728	599.32					1232179	1041584	1733137	1324830	1502018	1343780	1472538	1332917	1147882	1287411	936728	967870	1323773		1523811		840772	1558545
117	3-(4-hydroxyphenyl)lactate	Amino Acid	Phenylalanine and Tyrosine Metabolism	32197	LC/MS Neg	240	1379	181.051	6482-98-0	9378	C03672	HMDB00755	4414108	3.44588e+06	4233615	3840303	3131844	4514794	3313639	3022448	2888918	718512	1125517	1251524	1584684	1666805	1622763	2230241	1932832	1970629
2368	3-aminoisobutyrate	Nucleotide	Pyrimidine Metabolism, Thymine containing	1566	GC/MS	1114	1252.2	102	10569-72-9;214139-20-5	64956	C05145	HMDB03911	260432	333500	364114	499430	573966	606878	513000	496663	545632	566800	663088	585706	579689	439374	597427	467278	519275	456474
1766	3-dehydrocholate	Lipid	Secondary Bile Acid Metabolism	43835	LC/MS Neg	100001062	5050	405.265	2304-89-4	159655		HMDB00502		20123	44999	86272	75036	79351	74186	68735	71640	45205	29574	32193	79772	79705	72754	64480	112322	93143
2402	3'-dephosphocoenzyme A	Cofactors and Vitamins	Pantothenate and CoA Metabolism	18289	LC/MS Neg	100000138	2013	686.142	3633-59-8	444485	C00882	HMDB01373		92659	1081216	364864	948189	232317	37008	103377	589804	65902	39893	15663	30777	41030	253920	28316	763331	791523
259	3-hydroxy-2-ethylpropionate	Amino Acid	Leucine, Isoleucine and Valine Metabolism	32397	LC/MS Neg	100001170	975	117.056	4374-62-3	188979		HMDB00396	92010	125156	131450	175684	159012	176751	383879	317357	338678	309151	310932	195791	339694	204564	104017	87367	72219	318307
1555	3-hydroxy-3-methylglutarate	Lipid	Mevalonate Metabolism	531	LC/MS Polar	112	2700	161.046	503-49-1	1662	C03761	HMDB00355	19537632	19641574	20654184	23447522	24843028	27145874	19812432	17971536	16635044	14788977	17802388	18866324	25070092	23595122	24115476	21405616	21733520	20431232
1188	3-hydroxybutyrate (BHBA)	Lipid	Ketone Bodies	542	LC/MS Polar	254	1443.3	103.04	625-72-9	441	C01089	HMDB00357	25554888	26505074	26884958	38602832	42439620	44462676	41341248	43928564	38803180	50781464	63354532	55774164	42503812	42083004	42265640	39038684	45074652	38235312
1200	3-hydroxydecanoate	Lipid	Fatty Acid, Monohydroxy	22053	LC/MS Neg	100000997	4634.7	187.134	5561-87-5	26612		HMDB02203	16164806	16697853	13199530	14893631	14884034	17502768	17906620	13841836	13849030	12155885	18421196	17229432	19021052	17362672	17091410	19381286	16622853	16322171
2659	3-hydroxyindolin-2-one	Xenobiotics	Food Component/Plant	42561	LC/MS Pos	100003823	2645	132.044	61-71-2	6097	C11130		741716	748380	707557	1578834	1.76939e+06	1687786	513883	450068	352491	1422888	1200391	1301229	504922	314895	496485	556298	726946	883805
267	3-hydroxyisobutyrate	Amino Acid	Leucine, Isoleucine and Valine Metabolism	1549	LC/MS Polar	111	1619.1	103.04	2068-83-9	87	C06001	HMDB00336	4978809	6434551	5473567	8432079	6865516	8.37721e+06	6874149	5671488	6958552	7687965	8798195	8068227	5123079	5405749	5934703	7463339	4194467	4619441
1202	3-hydroxylaurate	Lipid	Fatty Acid, Monohydroxy	32457	LC/MS Neg	100001112	5175	215.165	53941-38-1	94216		HMDB00387	3246119	3.61192e+06	2984515	3004652	3411143	3251218	3.52413e+06	2979066	2860609	2963348	3851602	3.46143e+06	3213319	2922555	3095913	3638210	3666356	2989334
1199	3-hydroxyoctanoate	Lipid	Fatty Acid, Monohydroxy	22001	LC/MS Neg	100000773	3446	159.103	88930-08-9	26613		HMDB01954	1222438	1246539	1183570	1296578	1379944	1582440	1570737	1327830	1270470	1099436	1612930	1.46739e+06	1.47544e+06	1319362	1331205	1.59303e+06	1463903	1.52433e+06
1205	3-hydroxypalmitate	Lipid	Fatty Acid, Monohydroxy	27503	LC/MS Neg	100000983	5476	271.228	928-17-6	301590		HMDB10734	14250922	14467369	16835590	15761987	11843599	17100716	13435319	10521846	12820409	12814096	8595479	11644767	16497101	14027035	12705331	13579964	9029920	15480030
1197	3-hydroxypropanoate	Lipid	Fatty Acid, Monohydroxy	42103	GC/MS	115	1187.1	177.1	503-66-2	68152	C01013	HMDB00700	87374.1	108921	138384	155596	192173	172836	186624	179706	165807	197562	190163	142990	126982	90130.3	143158	180967	213131	160187
188	3-indoxyl sulfate	Amino Acid	Tryptophan Metabolism	27672	LC/MS Neg	100000467	2222.2	212.002	2642-37-7	10258		HMDB00682	2212372	2222276	2215792	3345617	3816671	3466715	8091221	7121714	8082951	9750379	10794079	10626635	10694420	11007857	11265282	11410963	10427759	12538636
137	3-methoxytyrosine	Amino Acid	Phenylalanine and Tyrosine Metabolism	12017	LC/MS Pos	1342	1771	212.092	300-48-1	1670		HMDB01434		58070	38299	105705	35942	87255	88298	94308	87368	59557	43505	90156	115417	163667	103236	138830	133794	80605
264	3-methyl-2-oxobutyrate	Amino Acid	Leucine, Isoleucine and Valine Metabolism	44526	LC/MS Polar	100000936	911	115.04	3715-29-5	49	C00141	HMDB00019	277746	181944	282172	120226		249706			185634	383397	267662	409599	319882	310239				286631
81	3-methylglutarylcarnitine (1)	Amino Acid	Lysine Metabolism	46547	LC/MS Pos	100005849	1870	290.16		128145		HMDB00552	34466640	45238624	39436092	63460232	70994328	56421620	11920619	11038184	11820934	41996200	36157068	38207616	14149036	11171843	12622230	18857738	21650424	18007252
82	3-methylglutarylcarnitine (2)	Amino Acid	Lysine Metabolism	46548	LC/MS Pos	100005850	1960	290.16		128145		HMDB00552	390249	555820	539505	779776	656434	674718	2356000	2111008	1.87163e+06	1269574	1214898	1403410	2854132	2630023	2346767	1898288	2175718	2120078
760	3-phosphoglycerate	Carbohydrate	Glycolysis, Gluconeogenesis, and Pyruvate Metabolism	40264	GC/MS	132	1754	357.1	80731-10-8	724	C00597	HMDB00807	436129	520526	657348	485309	497867	665965	484611	580399	608918	547482	356178	442640	576754	527652	846698	552150	497486	556044
354	4-guanidinobutanoate	Amino Acid	Guanidino and Acetamido Metabolism	15681	LC/MS Pos	100000096	1150	146.092	463-003;463-00-3	500	C01035	HMDB03464	57491748	62722236	57288028	45851164	44833112	47020584	51146012	44533416	47544112	43027976	39172672	42962752	25690140	26259202	25028896	44587160	43673436	42818312
1190	4-hydroxybutyrate (GHB)	Lipid	Fatty Acid, Monohydroxy	34585	GC/MS	100001507	1277	233.1	502-85-2	10413	C00989	HMDB00710			23243.9	27231.6	31089.9	25644.5	89280.6	105805	69022		32947.9	24138	17705.7	9764.63		70771.1	82906.4	70842.4
2480	4-hydroxyhippurate	Xenobiotics	Benzoate Metabolism	35527	LC/MS Neg	100001423	1475	194.046	2482-25-9	151012		HMDB13678					18695	79345	73203	63030	52225	9890			57514	63798	32980	112766	101581	102907
368	4-hydroxy-nonenal-glutathione	Amino Acid	Glutathione Metabolism	48487	LC/MS Neg	100006240	3319.2	462.192	99927-70-5				10673520	10484316	11797078	8289808	4504220	9786627	5758259	6465410	7024985	2020232	2732582	2034223	10033136	9031320	10496645	7.83286e+06	6460258	6983647
69	4-imidazoleacetate	Amino Acid	Histidine Metabolism	32349	LC/MS Pos	100001207	757	127.05	645-65-8	96215	C02835	HMDB02024	1114317	980356	1148853	840997	827576	743098	501770	491989	498066	337284	201749	232979	270315	595347	242438	269164	132466	257618
223	4-methyl-2-oxopentanoate	Amino Acid	Leucine, Isoleucine and Valine Metabolism	22116	LC/MS Neg	100000551	2170	129.056	816-66-0	70	C00233	HMDB00695	112288	117010	136854	95830	76281	91411	46621	65871	50482				146842	67146	125254	77587	82985
2508	4-methylcatechol sulfate	Xenobiotics	Benzoate Metabolism	46146	LC/MS Neg	100004111	2665	203.002					65651	74104	73231	134205	154833	139779	59477	57986	89993			13793	53588	54372	59991	109953	85746	105800
2333	5,6-dihydrouracil	Nucleotide	Pyrimidine Metabolism, Uracil containing	1559	LC/MS Polar	1125	975	113.036	504-07-4	649	C00429	HMDB00076	830199	233228	483095	238247	54624	292585	285592	322194	168022				340276	692707	326762	120299	183806	439733
90	5-aminovalerate	Amino Acid	Lysine Metabolism	18319	LC/MS Pos	100000454	835	118.086	660-88-8	138	C00431	HMDB03355	26744288	23070420	23668600	30188948	24011226	29648960	26222786	42770752	22911352	18971188	20937156	23241368	31053564	32523802	52394896	30034320	26494214	24633356
956	5-dodecenoate (12:1n7)	Lipid	Medium Chain Fatty Acid	33968	LC/MS Neg	100001232	5224	197.155	2430-94-6	5312378		HMDB00529	3424560	3710024	2848623	3429920	5153694	3484640	3.51065e+06	3331859	3195130	3195977	3622022	3334790	3272015	3632885	3892285	3776146	4225324	3.52879e+06
1294	5-HETE	Lipid	Eicosanoid	37372	LC/MS Neg	100002137	5382	319.228	73307-52-5	5280733	C04805	HMDB11134	3.86371e+06	2669198	5301485	2661785	1255300	5332389	1882344	1.73344e+06	3204264	670066	1250350	1093976	4346924	3356129	5281633	3615292	3.80131e+06	3093178
1207	5-hydroxyhexanoate	Lipid	Fatty Acid, Monohydroxy	31938	LC/MS Pos	100001148	2512.4	115.075	44843-89-2	170748		HMDB00525	815489		167692	544062	1186929	1704924	972055	782593	782032		978768	504582	1164500	1120593	1305966	786377	425459	1019063
204	5-hydroxyindoleacetate	Amino Acid	Tryptophan Metabolism	437	LC/MS Pos	71	2559.9	192.066	54-16-0	1826	C05635	HMDB00763	991731	2.90947e+06	869046	1666804	1888288	1842017	3712195	2657355	3890988	2502541	2587898	3.3905e+06	1898038	2129724	2419367	1902686	1947644	3437943
203	5-hydroxytryptophol	Amino Acid	Tryptophan Metabolism	41498	LC/MS Pos	100002534	2421	178.086	154-02-9	9061		HMDB01855		49515		194889	144344	127510	934856	710339	1841498	2235642	1121067	1387653	258714	194671	570413	364838	795959	1395069
2359	5-methyl-2'-deoxycytidine	Nucleotide	Pyrimidine Metabolism, Cytidine containing	38159	LC/MS Pos	100002300	1481	242.114	838-07-3	440055	C03592	HMDB02224	698856	446702	500278	458404	142062	500621	400269	544193	340972	721206	577655	697840	691019	585074	677121	440049	350829	264693
2351	5-methylcytidine	Nucleotide	Pyrimidine Metabolism, Cytidine containing	22119	LC/MS Pos	100000763	1420.5	258.108	2140-61-6	92918		HMDB00982	511454	503764	485946	456729	177017	437220	184162	432454	406745	575994	445255	664148	265803	322042	346236	488378	399386	381768
2431	5-methyltetrahydrofolate (5MeTHF)	Cofactors and Vitamins	Folate Metabolism	18330	LC/MS Neg	1244	1820	458.179	68703-91-3;68792-52-9	146	C00440	HMDB01396	151300	173425	177910	470566	603136	554042	293164	197952	208847	301763	350605	288022	315495	285050	298510	264323	349851	232876
345	5-methylthioadenosine (MTA)	Amino Acid	Polyamine Metabolism	1419	LC/MS Pos	212	2444.9	298.097	2457-80-9	439176	C00170	HMDB01173	2.43282e+06	2.85085e+06	2781357	3648804	4.05253e+06	3956442	4404457	3889471	4233592	6.53108e+06	6.64298e+06	6131040	5903363	5266935	6222897	5.2641e+06	5461152	5221555
2326	5-methyluridine (ribothymidine)	Nucleotide	Pyrimidine Metabolism, Uracil containing	35136	LC/MS Neg	100001446	1778.1	257.078	1463-10-1	445408		HMDB00884	159920	218364	205685	228371	235313	240519	90507	93938	87681	132047	105213	120202	184868	159130	204793	121620	112874	109535
364	5-oxoproline	Amino Acid	Glutathione Metabolism	1494	LC/MS Neg	1021	738.5	128.035	98-79-3	7405	C01879	HMDB00267	21422990	21975130	23297852	21757320	33692672	22522224	22331620	21833098	23196864	27046388	26236362	27166700	21512014	22205650	23523944	27860404	25344128	25098576
2954	6-oxopiperidine-2-carboxylic acid	Xenobiotics	Drug	43231	LC/MS Pos	100004499	1826.6	144.066	34622-39-4	3014237			17037704	13132234	18945624	13464863	9367728	14360825	18277800	25661524	18211424	4280052	4256994	3846741	16543450	13383624	16918424	19259460	16670571	12506850
769	6-phosphogluconate	Carbohydrate	Pentose Phosphate Pathway	15442	LC/MS Neg	100000341	583.9	275.017	921-62-0;53411-70-4	91493	C00345	HMDB01316	711040	715167	1100023	786019	734848	925687	531645	776362	943748	1120295	610219	678968	920788	901116	1185581	627791	768717	798960
2430	7,8-dihydrofolate	Cofactors and Vitamins	Folate Metabolism	1708	LC/MS Neg	173	1547.2	442.148	4033-27-6	98792	C00415	HMDB01056	546206	578342	567723	632990	825916	780516	552702	492842	505078	828672	917952	804585	582475	583476	669514	568690	597083	491995
1576	7-alpha-hydroxy-3-oxo-4-cholestenoate (7-Hoca)	Lipid	Sterol	36776	LC/MS Neg	100001609	5288.1	429.301	115538-85-7	3081085	C17337	HMDB12458	351873	263202	406052	573200	467103	581787	1557092	1162848	1485528	1147718	1152066	1400738	1618177	1440937	1554169	1568527	1080175	1437777
1607	7-hydroxycholesterol (alpha or beta)	Lipid	Sterol	47890	LC/MS Pos	100005999	6164	367.336					1510382	984961	2278022	3149121	499665	1740414	1668492	2140500	1701200	5956684	1884590	79450	1201953	2985787	11910320	10452266	2819049	841475
2294	7-methylguanine	Nucleotide	Purine Metabolism, Guanine containing	35114	LC/MS Neg	100001456	1729.7	164.058	578-76-7	11361	C02242	HMDB00897	40644	36309	38104	47551	50818	53887	49109	42580	44888	60873	71015	67351	54479	50753	55530	52675	44223	45946
1229	9,10-DiHOME	Lipid	Fatty Acid, Dihydroxy	38399	LC/MS Neg	179	5180	313.238	263399-34-4	9966640	C14828	HMDB04704	291813	434620	930521	514722	448627	513484	552925	547842	621508	476449	260199	219855	613903	609165	533037	542900	539646	415582
1136	acetyl CoA	Lipid	Fatty Acid Metabolism	43840	LC/MS Neg	1830	1691	403.556	102029-73-2	444493	C00024	HMDB01206				11466				6305	22822	10942					17476		4543
1164	acetylcarnitine	Lipid	Fatty Acid Metabolism(Acyl Carnitine)	32198	LC/MS Pos	100000802	1166.9	204.123	5080-50-2	1	C02571	HMDB00201	12414814	12616320	10890196	9053337	12729742	9947728	13134993	21245992	13790511	19324080	23814740	21865042	10171493	8671973	8.27054e+06	7420432	6.05304e+06	5783257
927	aconitate [cis or trans]	Energy	TCA Cycle	46173	LC/MS Neg	100001359	580	173.009			C00417,C02341	HMDB00072,HMDB00958	2022209	2403365	2393241	2840395	2570169	2714920	2266585	2129917	2332631	2224536	2296284	2452422	2328462	2394917	2339070	2192296	2239041	2493475
2259	adenine	Nucleotide	Purine Metabolism, Adenine containing	554	LC/MS Polar	880	1311.1	134.047	73-24-5	190	C00147	HMDB00034	11215578	13102528	11167288	12709372	16250329	14317254	13620912	10460667	13971384	13682660	19654112	16009576	13197045	13965699	12586422	11389164	12100844	9545100
2258	adenosine	Nucleotide	Purine Metabolism, Adenine containing	555	LC/MS Pos	798	1625.3	268.104	58-61-7	60961	C00212	HMDB00050	36060320	48636548	41630528	42575460	45635648	42997200	33654436	26738476	29344718	43937420	40703676	47318032	36721276	37826088	36109736	33415640	34342340	35769228
2253	adenosine 2'-monophosphate (2'-AMP)	Nucleotide	Purine Metabolism, Adenine containing	36815	LC/MS Pos	100001694	1658	348.07	130-49-4	94136	C00946	HMDB11617	48700860	38627040	42308736	47628448	51187568	52053116	60524140	60709776	59789320	67565992	61172360	62719376	63780552	64064704	66958620	58084416	67864000	62916404
2254	adenosine 3',5'-cyclic monophosphate (cAMP)	Nucleotide	Purine Metabolism, Adenine containing	2831	LC/MS Neg	207	1952.2	328.045	60-92-4	6076	C00575	HMDB00058	66656	111865	203891	94459	75556	164158	166534	94315		24373	137459	144256	183780	97489	126846	179983	155581	102998
2256	adenosine 3',5'-diphosphate	Nucleotide	Purine Metabolism, Adenine containing	15691	LC/MS Neg	1214	575	426.022	75431-54-8	159296	C00054	HMDB00061	42365	81229	322112	216943	759796	216586	62943	133431	400143	166215	68059	83074	118258	89026	289057	62873	391237	390234
2252	adenosine 3'-monophosphate (3'-AMP)	Nucleotide	Purine Metabolism, Adenine containing	35142	LC/MS Pos	100001449	1470	348.07	84-21-9	41211	C01367	HMDB03540	11269828	11945071	10740935	10311681	7250445	10051779	10707648	10157586	10870002	12288173	10098447	12221942	11184505	12448982	12707227	11200377	11690649	11933649
2251	adenosine 5'-monophosphate (AMP)	Nucleotide	Purine Metabolism, Adenine containing	32342	LC/MS Pos	209	1208	348.07	149022-20-8	6083	C00020	HMDB00045	15174002	18752914	17174436	18507030	21615854	18678632	14694229	11285813	13295292	20263814	17282080	21674668	16718500	15977213	15496356	15785515	17298818	17720054
1006	adrenate (22:4n6)	Lipid	Polyunsaturated Fatty Acid (n3 and n6)	32980	LC/MS Neg	100001193	5678	331.264	2091-25-0	5497181	C16527	HMDB02226		125258312	22754014	41824140	104459816	34996892	28414580	12816077	41822136	41396848	30735454	28279948	24379040	92907688	52795744	68960288	68834080	22923608
24	alanine	Amino Acid	Alanine and Aspartate Metabolism	1126	LC/MS Pos	811	696	90.055	56-41-7	5950	C00041	HMDB00161	632646976	618906432	674238656	654041216	665349824	678233024	785354496	739340288	754939072	606350336	534368864	561901376	729692416	713027392	718975360	763255168	789637440	759055616
393	alanylalanine	Peptide	Dipeptide	15129	LC/MS Polar	100000113	1818.6	159.078	1948-31-8	5484352		HMDB28680	6096305	8989935	7.21777e+06	7947121	9133667	9061169	14333561	10710950	12451283	9283005	14475379	11547939	10004451	10292377	10909306	10467515	15159730	14036360
402	alanylleucine	Peptide	Dipeptide	37093	LC/MS Pos	100001890	2165	203.139	1638-60-4	259583			586006	897842	819731	828770	1213855	853025	2229746	1024974	1507993	1082868	1442051	1356150	1108878	1228284	1271964	1643609	2116060	2329395
411	alanylvaline	Peptide	Dipeptide	37084	LC/MS Pos	100001884	1510	189.123	3303-45-5	137276			178457	464991	363330	435569	586110	403037	1439643	615092	917512	525296	1150641	951302	556059	649187	609455	907855	1371385	1241728
2247	allantoic acid	Nucleotide	Purine Metabolism, (Hypo)Xanthine/Inosine containing	33434	LC/MS Polar	218	2960	175.047	99-16-1	203	C00499	HMDB01209							398677	373520	425201	497924	484292	488261	673156	622491	682091	685104	701482	642996
2246	allantoin	Nucleotide	Purine Metabolism, (Hypo)Xanthine/Inosine containing	1107	LC/MS Polar	1002	1672	157.037	97-59-6	204	C02350	HMDB00462	94903952	100471784	100587520	105121648	116386176	121329544	120759520	123112840	124614840	130962232	126934416	121786368	130624704	124281368	131349520	120365144	114923864	118058632
2425	alpha-CEHC	Cofactors and Vitamins	Tocopherol Metabolism	48188	LC/MS Neg	100002206	4045	277.145	4072-32-6	9943542		HMDB01518	150461	139211	125999	72195	37636	61115	114482	105365	109565				94393	94377	138952	100947	59142	98221
418	alpha-glutamylthreonine	Peptide	Dipeptide	38147	LC/MS Pos	100002289	774.3	249.108	6875-80-5	6998031				260117	274959	385822	562340	425268	1.04553e+06	198893	737618	370851	825658	805360	600051	508159	689879	843883	1219502	1219562
420	alpha-glutamyltyrosine	Peptide	Dipeptide	40033	LC/MS Pos	100003250	1820	311.124	3422-39-7	351830			128118	165584	84928	93140	179457	109972	303181	131842	223822	168812	237436	224186	151826	291226	263057	222895	303197	381186
1191	alpha-hydroxycaproate	Lipid	Fatty Acid, Monohydroxy	37073	LC/MS Neg	100001723	1920	131.071	6064-63-7	99824		HMDB01624	116192	104110	114170	131102	123348	122508	88122	118322	86104	90177	65182	70549	146747	122531	119692	61112	122670	73768
268	alpha-hydroxyisocaproate	Amino Acid	Leucine, Isoleucine and Valine Metabolism	22132	LC/MS Neg	100000706	1840	131.071	10303-64-7	83697	C03264	HMDB00746	67627	75894	57307	88045	94905	63838	15440		25584		22530	25760	17498	37430	29664	11505	16341
239	alpha-hydroxyisovalerate	Amino Acid	Leucine, Isoleucine and Valine Metabolism	46537	LC/MS Polar	100001300	1052	117.056	600-37-3	99823		HMDB00407	13620779	9902443	12302840	15041219	11675557	17181632	2574268	2747542	2600484	2518685	1672696	2852784	3628673	3430120	2879302	2436681	2556340	3648794
233	alpha-hydroxyisovaleroyl carnitine*	Amino Acid	Leucine, Isoleucine and Valine Metabolism	46263	LC/MS Pos	100005836	1863	262.165					1819135	2180837	2112875	2288608	2610532	2201594	3595667	2839063	3537006	3580020	3551020	3248199	2208674	1945399	2051801	1994398	2116712	2177965
930	alpha-ketoglutarate	Energy	TCA Cycle	528	LC/MS Polar	93	2700	145.014	305-72-6;328-50-7;22202-68-2	51	C00026	HMDB00208	6388268	7077194	7929247	11240896	8863427	10602423	6928806	9467605	9742464	10643519	6461391	7156406	7042493	7766573	6273785	8586526	9546205	8.30961e+06
1736	alpha-muricholate	Lipid	Primary Bile Acid Metabolism	34092	LC/MS Neg	100001280	4765	407.28	2393-58-0	3083761	C17647	HMDB00506	3211200	3934521	4.08725e+06	5535321	8685019	8.30972e+06	2468048	2.0108e+06	2359803	3180655	2379425	3182164	4004965	3860370	3382516	3267217	3.76746e+06	4991254
192	anthranilate	Amino Acid	Tryptophan Metabolism	4970	LC/MS Pos	1258	3220	138.055	118-92-3	227	C00108	HMDB01123	2689081	2717436	2739968	4011537	3.69142e+06	3993557	3031769	2389424	3064535	3791338	2192651	3619282	2842155	2181358	2793689	2563920	2081247	2364624
2410	arabonate	Cofactors and Vitamins	Ascorbate and Aldarate Metabolism	37516	GC/MS	100001937	1736	292.1	7643-75-7	122045	C00878	HMDB00539	52931.2	55562	57363.4	83388.7	68526.8	82181	84883.4	93329.5	86699.7	71783.6	73198.1	64459.5	109549	68812.4	93163.9	69889.8	65311.5	68093.3
1005	arachidonate (20:4n6)	Lipid	Polyunsaturated Fatty Acid (n3 and n6)	1110	LC/MS Neg	229	5535	303.233	506-32-1	444899	C00219	HMDB01043	635436096	772798784	828441984	800591040	1076673280	822517376	805900992	741880000	815964800	902995392	955012608	913249920	861271232	778984384	838216320	869583040	948502080	831444864
305	arginine	Amino Acid	Urea cycle; Arginine and Proline Metabolism	1638	LC/MS Pos	231	700	175.119	1119-34-2	232	C00062	HMDB00517	1450059	1782860	1727134	1991050	2.27283e+06	2119918	3408076	2348419	3296072	1812863	1920357	1923732	2879510	2555309	2205719	2232738	3522584	3905638
2407	ascorbate (Vitamin C)	Cofactors and Vitamins	Ascorbate and Aldarate Metabolism	1640	GC/MS	233	1850.1	332.1	134-03-2		C00072	HMDB00044	2.20632e+06	2558151	2.66925e+06	5.27245e+06	6.34184e+06	7.48965e+06	3.1396e+06	2.67059e+06	3.45092e+06	6227345	6336802	6352709	3.9493e+06	2925295	4.37911e+06	3.93256e+06	6.83313e+06	4290729
29	asparagine	Amino Acid	Alanine and Aspartate Metabolism	512	LC/MS Pos	917	679	133.061	70-47-3	6267	C00152	HMDB00168	165491616	132660272	153303824	176870208	154038064	183694480	194964128	209141248	197088304	196333264	158438800	163967584	175624368	166612464	170338656	200206096	228348000	205929184
439	asparagylleucine	Peptide	Dipeptide	42980	LC/MS Pos	100003156	2175	246.145					43899	66246	65242	73789	89773	65922	177990	76907	162830	90086	100281	103297	155388	58149	124986	120616	238213	216658
440	asparagylvaline	Peptide	Dipeptide	42028	LC/MS Neg	100003569	1310	230.115	145314-87-0	7019993			166056	179087	192876	317918	284851	320773	74623	58321	61704	35925	12742	43462	109929	94174	110139	90759	71073	88568
27	aspartate	Amino Acid	Alanine and Aspartate Metabolism	443	LC/MS Pos	234	668	134.045	56-84-8	5960	C00049	HMDB00191	126670272	109199408	117699248	110498432	107679960	119360952	120299592	133964352	122789560	130154792	103424400	118654152	120006744	117867352	113968584	128639104	131758408	125973608
446	aspartylleucine	Peptide	Dipeptide	40068	LC/MS Pos	100003158	2316	247.129	3062-14-4	332962			902020	812036	867521	947778	1057762	915040	1365182	1183655	1231527	1260226	883033	1086941	1176420	1.18485e+06	1134479	1031191	1144687	1759933
448	aspartylphenylalanine	Peptide	Dipeptide	22175	LC/MS Pos	100000803	2538.7	281.113	13433-09-5	93078		HMDB00706	114936	110277	38814	138951	168701	109024	272205	204981	233528	223022	177587	196832	230546	158414	279079	163764	266344	293291
450	aspartylvaline	Peptide	Dipeptide	41373	LC/MS Pos	100003625	1605	233.113	13433-04-0	4991131			122246	135520	92998	87944	115317	158624	187101	94379	214128	140961	92680	107031	156987	25357	158008	222786	155220	226156
1079	azelate (nonanedioate)	Lipid	Fatty Acid, Dicarboxylate	18362	LC/MS Neg	2029	1276	187.098	123-99-9	2266	C08261	HMDB00784	1798981	1454256	1869734	1807428	1510485	1963220	1311074	1.71758e+06	1384655	906483	919090	774287	1352535	1238626	1471832	1305181	1503158	1036393
2340	beta-alanine	Nucleotide	Pyrimidine Metabolism, Uracil containing	55	GC/MS	244	1451.8	174	56-41-7;107-95-9	239	C00099	HMDB00056	2.03284e+06	1993809	2.20998e+06	2598818	3.09016e+06	3.10428e+06	2904285	2.52562e+06	2.69916e+06	2.47272e+06	2.96038e+06	2.96072e+06	2.74942e+06	2.97019e+06	2753793	2.37047e+06	2.45877e+06	2209967
231	beta-hydroxyisovalerate	Amino Acid	Leucine, Isoleucine and Valine Metabolism	12129	LC/MS Neg	1442	1027	117.056	625-08-1	69362		HMDB00754	1.79511e+06	2243829	1.04282e+06	1476922	1455592	2790499	3.31275e+06	1.43032e+06	1974811	1503260	3862208	3571233	4264566	3.54545e+06	2646490	3607316	2329755	2.69864e+06
232	beta-hydroxyisovaleroylcarnitine	Amino Acid	Leucine, Isoleucine and Valine Metabolism	35433	LC/MS Pos	100001594	1701	262.165	99159-87-2				9310551	9682148	9112289	10899630	13271747	12203509	11148553	9220908	9178090	15562282	14398033	16000720	10077537	9346642	8810527	12441735	11802350	10415696
6	betaine	Amino Acid	Glycine, Serine and Threonine Metabolism	3141	LC/MS Pos	799	734	118.086	107-43-7	247	C00719	HMDB00043	773076480	811724288	766648704	860640128	847613760	843529344	1298420608	1183651456	1229321088	1181161344	1140155648	1212161408	1396158080	1330919296	1308789632	1542929152	1550418560	1410238080
7	betaine aldehyde	Amino Acid	Glycine, Serine and Threonine Metabolism	15499	LC/MS Pos	1219	646.2	120.102	7758-31-8				210239648	172123472	191515872	215225904	210000512	221738416	204936176	212293072	207855200	252634832	171444208	253651424	247760704	261709664	243251952	236987408	209753728	206920704
1735	beta-muricholate	Lipid	Primary Bile Acid Metabolism	31885	LC/MS Neg	100001066	4794	407.28	2393-59-1	5283853	C17726	HMDB00415	62851460	101551952	83210776	128041632	223603360	159880704	41665500	34152132	38931072	39252420	37647264	40253032	88455312	76145808	86998512	49783644	52257336	62143088
2449	biliverdin	Cofactors and Vitamins	Hemoglobin and Porphyrin Metabolism	2137	LC/MS Neg	250	4695.6	581.241	55482-27-4;55482-27-4	5353439	C00500	HMDB01008				30043	23909	35242	26655	16369	10962	76902	84118	72520	34795	17075	31980	32347	35024	24212
2432	biopterin	Cofactors and Vitamins	Tetrahydrobiopterin Metabolism	12358	LC/MS Neg	1548	1398.5	236.079	22150-76-1	445040	C06313	HMDB00468	843059	767203	799248	633207	428270	699225	811119	782718	723546	663203	767486	743248	691915	733927	725254	786316	654733	715119
2427	biotin	Cofactors and Vitamins	Biotin Metabolism	568	LC/MS Pos	251	3028.2	245.095	58-85-5	171548	C00120	HMDB00030		13884		84578	98572	81271	38907			123638	138072	148563	50104		45774	23877	38342	31758
1148	butyrylglycine	Lipid	Fatty Acid Metabolism (also BCAA Metabolism)	31850	LC/MS Neg	100001151	1470	144.067	20208-73-5	88412		HMDB00808	4940819	4249295	4740166	6194810	5.96392e+06	7.68652e+06	7028090	7.03666e+06	6946524	2476948	2898448	2774128	3854241	3951221	3.93537e+06	5804659	6014576	5231098
948	caproate (6:0)	Lipid	Medium Chain Fatty Acid	32489	LC/MS Neg	926	2713.7	115.076	142-62-1	8892	C01585	HMDB00535	13986606	15127940	15975390	16139631	13042027	14599467	10698376	9567223	11074933	5105333	5602097	5049690	13616795	11559770	14570853	13626838	11651992	10941111
950	caprylate (8:0)	Lipid	Medium Chain Fatty Acid	32492	LC/MS Neg	932	4362	143.108	124-07-2	379	C06423	HMDB00482	12347290	12836482	10326474	11623820	16022062	13012620	13635792	11879189	11553302	8289608	11023773	10925718	11464372	11433255	12061588	13619824	13157101	11777645
42	carboxyethyl-GABA*	Amino Acid	Glutamate Metabolism	48296	LC/MS Pos	100003260	785	176.092	4386-03-02	2572		HMDB02201	826393	215475	623147	517876	499486	695362	738411	821892	660480	1114400	703509	875855	1.29859e+06	1011410	870125	696721	351513	633019
1183	carnitine	Lipid	Carnitine Metabolism	15500	LC/MS Pos	100000007	688.9	162.112	461-05-2	10917	C00318	HMDB00062	802321920	836913920	816847040	890412544	896600128	886728960	1037194880	972576768	973586816	1406081408	1325187968	1361254272	781319168	754061568	777886272	1012526976	1002631680	958528320
2503	catechol sulfate	Xenobiotics	Benzoate Metabolism	35320	LC/MS Neg	100001605	1906	188.986	120-80-9	3083879	C00090	HMDB59724	1710099	1637260	1685504	3.95707e+06	4322268	3752666	3502297	3074375	3.8298e+06	2455029	2782454	2598132	3799822	4355637	4486476	3502860	2905018	3502311
217	C-glycosyltryptophan*	Amino Acid	Tryptophan Metabolism	32675	LC/MS Neg	100001949	1775	365.135					708614	651637	711102	718730	766867	815913	567068	539478	551624	718356	796008	748649	654836	556286	581740	651208	700921	560921
1732	chenodeoxycholate	Lipid	Primary Bile Acid Metabolism	1563	LC/MS Neg	1123	5264	391.285	474-24-9;474-25-9	10133	C02528	HMDB00518	1040793	1411069	1568610	2668816	3710463	3089329	760371	683833	731516	1106084	707717	1061503	1367762	1286034	1350969	912875	886807	1174834
1325	chiro-inositol	Lipid	Inositol Metabolism	37112	GC/MS	100001859	1857	318.1	643-12-9		C19891	HMDB34220	129753	103031	135640	126198	136599	191314	148102	124410	145288	59064	89613.2	93272.7	65862.8	81682	89095.6	99345.3	152089	157638
1729	cholate	Lipid	Primary Bile Acid Metabolism	22842	LC/MS Neg	136	5165	407.28	81-25-4	221493	C00695	HMDB00619	2564110	4264976	3893387	6631340	8946439	8463988	7236270	5970177	5.9282e+06	4480299	4623301	5720408	5503908	4766747	5113540	5895461	6796467	7855517
1566	cholesterol	Lipid	Sterol	63	GC/MS	266	2316.9	329.3	57-88-5	11025495	C00187	HMDB00067	11275755	12291920	14266280	14662845	16190388	16051158	13201037	16450508	16011345	16547450	14540958	13684764	12657015	11887680	15204998	13259238	16450376	15127308
1351	choline	Lipid	Phospholipid Metabolism	15506	LC/MS Pos	1256	675	104.107	67-48-1	305	C00114	HMDB00097	364233088	376290912	364080224	431230752	393663072	421085984	361523712	343284288	366278112	384000576	351299968	391791680	409724000	399420928	386077632	418703744	416697664	419389536
1352	choline phosphate	Lipid	Phospholipid Metabolism	34396	LC/MS Pos	267	692.5	184.073	72556-74-2	1014	C00588	HMDB01565	464440256	364340128	395207872	453166080	418802752	500314688	408494688	382250464	416841888	654903424	569440512	631455872	393667552	383129632	423691328	478183136	437161856	452945472
2710	cinnamoylglycine	Xenobiotics	Food Component/Plant	38637	LC/MS Neg	100002253	3127	204.067	16534-24-0	709625		HMDB11621	2.02619e+06	2212684	2455642	2106705	2388363	2646422				371140	366321	339453	969749	1117786	1089728
697	cis-Cyclo[L-ala-L-Pro]	Peptide	Dipeptide	47098	LC/MS Pos	100004646	1952	169.097		6428987			361779	356449	491984	232927	241345	364947	514067	250429	376048	181995	71675	154238	490799	347979	384398	314989	311513	392191
970	cis-vaccenate (18:1n7)	Lipid	Long Chain Fatty Acid	33970	GC/MS	100001228	1987	339.3	506-17-2	5282761	C08367	HMDB03231	498332	412381	485596	397982	836279	429538	461686	608475	583402	652119	579051	542494	425867	482186	573043	585143	824973	716005
925	citrate	Energy	TCA Cycle	1564	GC/MS	1124	1763.4	273.1	77-92-9	311	C00158	HMDB00094	480955	662078	670716	766801	854313	1.1551e+06	411902	441426	466498	636737	652957	706562	471370	419511	653863	369242	498972	524367
309	citrulline	Amino Acid	Urea cycle; Arginine and Proline Metabolism	2132	LC/MS Pos	391	730.3	176.103	372-75-8	9750	C00327	HMDB00904	19058396	20780332	22076208	18995704	16202854	22063860	24182756	26859882	23160170	26913788	28575500	28556176	26783834	27879272	28723896	20867100	18187836	16937806
2403	coenzyme A	Cofactors and Vitamins	Pantothenate and CoA Metabolism	46322	LC/MS Neg	270	1448	382.55	85-61-0;18439-24-2	317	C00010	HMDB01423	29376	883241	2404004	2233904	2784855	1906125	492080	980284	2217991	895543	91254	38736	751087	552174	1852851	529355	3588810	3016811
1649	corticosterone	Lipid	Steroid	5983	LC/MS Neg	272	5040	345.207	50-22-6	5753	C02140	HMDB01547	19745	12735		73428	80224	115640	107981	101274	87395	322395	365163	362554	28506	16063	34958	204745	191948	197766
332	creatine	Amino Acid	Creatine Metabolism	27718	LC/MS Polar	1221	2920	130.062	57-00-1	586	C00300	HMDB00064	13768559	11870907	12446790	18447412	20361566	22280186	20522348	19172428	17543200	23494704	25075084	26789120	16911204	17315116	19094762	16216329	18778268	16080898
333	creatinine	Amino Acid	Creatine Metabolism	513	LC/MS Neg	275	1071.8	112.052	60-27-5	588	C00791	HMDB00562	195224	221037	228775	198947	188700	207653	330405	335581	335812	262605	253817	247491	291077	297196	300108	292675	282703	288716
457	cyclo(gly-pro)	Peptide	Dipeptide	37077	LC/MS Pos	100001946	1767.3	155.082	3705-27-9	126154			195889	203344	158272	154027	206823	199891	308839	298220	295117	79794	71675	137429	333198	289028	311456	384806	292713	221412
461	cyclo(leu-pro)	Peptide	Dipeptide	37104	LC/MS Pos	100001925	3435	211.144	2873-36-1	7074739			718805	724549	680845	408925	382567	464106	604172	551801	471222	539861	483000	563687	622618	703007	688265	490713	479773	504445
283	cystathionine	Amino Acid	Methionine, Cysteine, SAM and Taurine Metabolism	15705	LC/MS Pos	310	674.7	223.075	535-34-2	439258	C02291	HMDB00099	13486883	16461612	17295732	18601320	19912846	18164160	16254170	11704589	15099238	9900041	13782072	11298606	11352989	10025008	10088695	14054468	15918732	14456279
288	cysteine	Amino Acid	Methionine, Cysteine, SAM and Taurine Metabolism	31453	GC/MS	800	1560.1	218	52-90-4;56-89-3	5862	C00097	HMDB00574	627356	777242	887603	867946	2.71612e+06	869888	860245	831808	913700	1.15798e+06	970032	963266	672669	514530	704050	657648	645416	1149543
359	cysteine-glutathione disulfide	Amino Acid	Glutathione Metabolism	46734	LC/MS Pos	100001437	824	427.095	13081-14-6	4247235		HMDB00656	9924990	6663186	7175886	5438439	19264336	6271621	7.94383e+06	14024653	8502920	10074507	8615356	8874828	7874784	9291095	7089578	6827609	5681447	4877650
362	cysteinylglycine	Amino Acid	Glutathione Metabolism	37642	GC/MS	278	1763	240.9	19246-18-5	439498	C01419	HMDB00078	451493	627972	704201	778483	910680	904639	632672	760501	738036	694236	803273	748979	673297	566254	707951	769160	877681	732946
2348	cytidine	Nucleotide	Pyrimidine Metabolism, Cytidine containing	514	LC/MS Pos	827	1075.9	244.093	65-46-3	6175	C00475	HMDB00089	74119488	62133188	65639172	55350784	52830676	58416564	31707896	32098278	33285140	46124456	31125280	39315456	34951384	37382284	38660596	39142136	31959302	37945296
1353	cytidine 5'-diphosphocholine	Lipid	Phospholipid Metabolism	34418	LC/MS Pos	1220	776.6	489.115	33818-15-4	13804	C00307	HMDB01413	2130796	3677769	2273106	4.02125e+06	2158548	3241249	3156610	2319618	3226222	1.96829e+06	3138013	2709572	3835996	3836396	3.34931e+06	3830784	4.02933e+06	3.4882e+06
2345	cytidine 5'-monophosphate (5'-CMP)	Nucleotide	Pyrimidine Metabolism, Cytidine containing	2372	LC/MS Pos	282	890	324.059	63-37-6	6131	C00055	HMDB00095	3700635	4203824	4120238	5467867	6.54553e+06	5834853	5405619	5058732	4982378	6431886	6497136	6794179	4538856	4730248	4692990	4834846	4836970	4986310
887	cytidine 5'-monophospho-N-acetylneuraminic acid	Carbohydrate	Nucleotide Sugar	36831	LC/MS Neg	1223	650	613.14	3063-71-6	448209	C00128	HMDB01176	11557549	10474103	11591393	8181287	9323910	10322828	8463374	8468985	8629167	8656865	7358809	7950371	9481255	8797333	9306203	9082527	8466546	9809022
2346	cytidine-3'-monophosphate (3'-CMP)	Nucleotide	Pyrimidine Metabolism, Cytidine containing	2959	LC/MS Pos	105	1203	324.059	84-52-6	66535	C05822		270365	176099	279334	260385	2347559	207814	301615	310294	287283	820749	642685	987516	624045	528338	538329	149925	227129	272623
1359	cytidine-5'-diphosphoethanolamine	Lipid	Phospholipid Metabolism	34410	LC/MS Pos	100001407	761.8	447.068	72842-05-8	123727	C00570	HMDB01564	491437	846358	615100	1102480	644192	998479	698604	389505	715930	407120	515303	369034	985116	671244	837832	976393	805705	951770
2722	daidzein	Xenobiotics	Food Component/Plant	32453	LC/MS Pos	100001219	4179	255.065	486-66-8	5281708	C10208	HMDB03312	5870487	8173444	6472939	16875240	16910564	17696520	8107846	5205086	6032222	3607884	3745147	4777655	13563054	14155558	12849542	6731187	8850871	8448840
1182	deoxycarnitine	Lipid	Carnitine Metabolism	36747	LC/MS Pos	100001662	742.4	146.118	6249-56-5	134	C01181	HMDB01161	38998964	45827828	43945656	49952244	46966736	50506928	61295528	51969352	54711664	118864416	123054728	144750480	60134808	61760736	57578536	60961024	56611488	57450012
1740	deoxycholate	Lipid	Secondary Bile Acid Metabolism	1114	LC/MS Neg	302	5294	391.285	83-44-3	222528	C04483	HMDB00626							274224	222986	269932	682654	659278	738895	340601	271319	436211	134832	221267	327291
1009	dihomo-linoleate (20:2n6)	Lipid	Polyunsaturated Fatty Acid (n3 and n6)	17805	LC/MS Neg	1231	5730	307.264	2091-39-6	6439848	C16525	HMDB05060	54850168	58337456	68643896	74888056	192513344	81557168	60157128	62082064	55472720	56145524	54304304	58656304	56242776	52630216	52019008	61914944	72432392	68342016
1004	dihomo-linolenate (20:3n3 or n6)	Lipid	Polyunsaturated Fatty Acid (n3 and n6)	35718	LC/MS Neg	100001739	5596	305.249	17046-59-2	5280581	C03242	HMDB02925	81629472	94570928	112971672	120907288	247321232	127276704	123879112	119961800	112969824	121972080	121995344	123104664	111100944	110783808	117251704	129119056	137423296	141743936
2433	dihydrobiopterin	Cofactors and Vitamins	Tetrahydrobiopterin Metabolism	35129	LC/MS Neg	100001506	1552.3	194.068	6779-87-9	1879	C00268	HMDB00038	330462	304139	342788	381579	440512	477323	322169	317152	302138	574638	589934	540192	361971	340889	398373	400003	431888	389223
755	dihydroxyacetone phosphate (DHAP)	Carbohydrate	Glycolysis, Gluconeogenesis, and Pyruvate Metabolism	15522	GC/MS	309	1737	315.1	102783-56-2	668	C00111	HMDB01473	272593	420058	540240	605744	353919	529226	318739	323062	282568	192195	213834	295065	264647	146962	121856	206711	209231	80411.8
3245	dimethyl sulfone	Xenobiotics	Chemical	43424	LC/MS Pos	100004284	1035	95.0161	67-71-0	6213	C11142	HMDB04983	512934	83128	365078	335629	313513	284630	233452	238278	252228	365186	18757		396597	278088	406595	369140	144242	398808
316	dimethylarginine (SDMA + ADMA)	Amino Acid	Urea cycle; Arginine and Proline Metabolism	36808	LC/MS Pos	100001810	810	203.15	102783-24-4	123831	C03626	HMDB01539	31463356	31025552	29366400	35492624	29887232	36496920	28389428	26359920	27682964	37559960	33085500	42434136	31056360	32792976	30248846	31341812	36233072	32080666
5	dimethylglycine	Amino Acid	Glycine, Serine and Threonine Metabolism	5086	GC/MS	806	1030	57.9	1118-68-9	673	C01026	HMDB00092	1.32937e+06	1.41263e+06	1.60152e+06	1.53284e+06	1.63988e+06	1.82725e+06	3.19393e+06	3180163	3.80702e+06	1.6721e+06	2384489	1934729	2933180	2.54241e+06	2.71928e+06	2.64796e+06	3.27472e+06	2716414
1008	docosadienoate (22:2n6)	Lipid	Polyunsaturated Fatty Acid (n3 and n6)	32415	LC/MS Neg	100001182	6034	335.296	7370-49-2	5282807	C16533		4043513	4413045	5767396	6130728	18621328	6615135	1749404	2350974	1705894	2079619	2131082	2148444	2047815	1873801	1990350	2111055	1848958	2031726
996	docosahexaenoate (DHA; 22:6n3)	Lipid	Polyunsaturated Fatty Acid (n3 and n6)	44675	LC/MS Neg	100000665	5525	327.233	6217-54-5	445580	C06429	HMDB02183	536754880	751567232	704536832	731236992	1427531904	772779264	1144442880	974409856	1184093440	854227072	976905984	879717056	880034560	917076736	937797696	1175298304	1303432320	1086910720
995	docosapentaenoate (n3 DPA; 22:5n3)	Lipid	Polyunsaturated Fatty Acid (n3 and n6)	32504	LC/MS Neg	100001181	5571	329.249	2234-74-4	6441454	C16513	HMDB01976	84289904	103799712	111312392	126045576	356908032	137603120	148654912	133881144	154970160	86918912	92650704	92511504	140062640	141347472	128723744	122386144	148929104	134342480
1007	docosapentaenoate (n6 DPA; 22:5n6)	Lipid	Polyunsaturated Fatty Acid (n3 and n6)	37478	LC/MS Neg	100001580	5624.5	329.249	25182-74-5	6441454	C16513	HMDB13123	7848830	16727257	10425577	10718965	30934486	9623137	18973824	18245340	15980505	14579884	22428694	15949492	9692008	11371989	18650632	15935852	13353627	10301346
3247	ectoine	Xenobiotics	Chemical	35651	LC/MS Pos	100001635	823	143.082	96702-03-3	126041	C06231		5887012	5970233	6932189	6426898	6341895	6900961	5131402	4851831	5212432	5076447	4713492	4786900	5218618	5637160	5249063	5418597	5000603	5168464
994	eicosapentaenoate (EPA; 20:5n3)	Lipid	Polyunsaturated Fatty Acid (n3 and n6)	18467	LC/MS Neg	2050	5450	301.217	10-2005-9;10417-94-4	446284	C06428	HMDB01999	189543216	288988608	242388784	250051312	451421376	267895952	308858880	259273472	388254400	208470432	305986880	223620976	269682112	273593632	264447472	366737824	378686880	267171616
980	eicosenoate (20:1n9 or 11)	Lipid	Long Chain Fatty Acid	33587	LC/MS Neg	100001335	5950	309.28		5282768			87466272	97590784	108934704	102684712	346218176	115893608	54174708	55948584	49064028	46734304	49048520	48615924	47248796	46396480	46186172	58858048	60415316	62776936
2733	equol	Xenobiotics	Food Component/Plant	36774	LC/MS Neg	100001725	4565	241.087	94105-90-5	91469	C14131	HMDB02209	186613	182513	205805	442156	596202	484529	96934	117520	92619	96655	59746	84647	118117	91365	99273	125423	162469	123678
2734	equol glucuronide	Xenobiotics	Food Component/Plant	41948	LC/MS Neg	100003895	3215	417.119					1536928	1626244	1669626	2151937	2421364	2404809	707822	703886	734892	537818	528520	542084	682156	586830	659461	990889	989337	1029609
2735	equol sulfate	Xenobiotics	Food Component/Plant	40478	LC/MS Neg	100003429	3630	321.044					34522512	36626840	37328868	56310220	57309108	60966136	13732435	13463049	14118441	15824003	17018116	16069354	16899924	16156886	16836340	17163066	18770436	17704850
2736	ergothioneine	Xenobiotics	Food Component/Plant	37459	LC/MS Neg	100002154	821	228.081	58511-63-0	3032311	C05570	HMDB03045	5220049	4632199	4841617	6064487	3.92579e+06	6511692	5673670	5018273	5122684	7182032	7829969	7498528	4388408	4270662	4339341	6.50145e+06	6995663	5832626
984	erucate (22:1n9)	Lipid	Long Chain Fatty Acid	1552	LC/MS Neg	1087	6355.6	337.311	112-86-7	5281116	C08316	HMDB02068	21579750	22569704	24460340	24870996	82689672	28283240	5932166	7354532	6156930	7459168	8415804	9069440	7381631	5895817	6478771	8.16532e+06	8102425	6635511
2738	erythritol	Xenobiotics	Food Component/Plant	20699	GC/MS	100000846	1517.5	217	149-32-6	222285	C00503	HMDB02994	161272	96844.1	183397	169978	223248	176782	171286	158732	156642	123095	78039.3	144451	145855	105501	199292	104826	145372	130747
919	erythronate*	Carbohydrate	Aminosugar Metabolism	42420	LC/MS Polar	100001320	2186	135.03	88759-55-1	2781043		HMDB00613	78094352	73480608	67454368	75338712	63411916	83038296	74567872	63750968	67479280	64802020	64406200	74261048	84461496	76492120	72528392	69671280	68212264	74774320
1357	ethanolamine	Lipid	Phospholipid Metabolism	1497	GC/MS	420	1304	174.1	141-43-5	700	C00189	HMDB00149	2.32554e+06	2.51517e+06	2.97589e+06	3.07243e+06	3.39875e+06	3.05027e+06	2.48634e+06	2.42032e+06	2.91773e+06	2773502	2153007	2.60464e+06	2442007	2.49877e+06	2.76996e+06	2253110	2189229	2.4963e+06
260	ethylmalonate	Amino Acid	Leucine, Isoleucine and Valine Metabolism	15765	LC/MS Polar	2054	2785	131.035	601-75-2	11756		HMDB00622	16195208	12580436	15239559	17728792	16890416	22695566	27421768	30949700	26201208	17716034	19096172	18934708	17668920	16604589	19436612	26349148	27168148	22539258
2397	flavin adenine dinucleotide (FAD)	Cofactors and Vitamins	Riboflavin Metabolism	2134	LC/MS Polar	327	3375	784.15	146-14-5;84366-81-4	643975	C00016	HMDB01248				603923		964687	478291	864163	772023	1206990	974004	1197185	1173690	1156624	904047	1054181	825171	1069911
2398	flavin mononucleotide (FMN)	Cofactors and Vitamins	Riboflavin Metabolism	15797	LC/MS Neg	100000251	2390	455.097	130-40-5	710	C00061	HMDB01520	3130026	2558425	1746335	2850984	1864153	3940452	4161878	3486286	2519468	4.16204e+06	4574649	4305723	4549430	3906641	3.686e+06	4428843	3138152	2668774
2429	folate	Cofactors and Vitamins	Folate Metabolism	1826	LC/MS Neg	328	1467	440.132	59-30-3	6037	C00504	HMDB00121	297629	275653	294762	179320	106848	195548	174113	226653	256538	177780	133297	175254	202523	230871	216253	170991	121863	231771
60	formiminoglutamate	Amino Acid	Histidine Metabolism	43493	LC/MS Pos	100002500	781	175.071	816-90-0	439233	C00439		4882163	2390199	3423487	2780314	2196056	2777980	2881697	5957098	3656760	6363401	2508891	3964091	5984620	5521736	5928643	5106966	4411196	2984750
2742	formononetin	Xenobiotics	Food Component/Plant	35657	LC/MS Pos	100001632	4818	269.081	485-72-3	5280378	C00858	HMDB05808	664424	1022084	778084	388343	126763	363058	304722	55929	106221	449405	905124	811206	481471	620997	411740	67775	167657	161581
848	fructose	Carbohydrate	Fructose, Mannose and Galactose Metabolism	577	LC/MS Polar	878	2022.2	179.056	57-48-7	5984	C00095	HMDB00660	71651776	77139600	83281976	121525544	55382128	118974464	75220240	74007680	77258144	85195520	94002160	92348560	96796016	96483456	109152696	105922296	105684568	107611952
934	fumarate	Energy	TCA Cycle	1643	LC/MS Polar	330	3084	115.004	100-17-8	444972	C00122	HMDB00134	261078544	283848384	286920512	256601328	251896080	261591760	203160240	219420432	222340016	209755744	188705936	198493936	228598944	218342672	230473696	176190960	187059200	182437504
872	galactonate	Carbohydrate	Fructose, Mannose and Galactose Metabolism	27719	LC/MS Polar	100001026	3085	195.051	299-28-5	128869	C00880	HMDB00565	30577852	11523981	7684078	18324058	31743776	26986744	66628080	89353056	84700040	39639856	37953984	38995060	58770600	55702308	162156384	17489972	22417510	61434592
863	galactose	Carbohydrate	Fructose, Mannose and Galactose Metabolism	12055	GC/MS	287	1793.8	203.9	59-23-4	3037556	C01582	HMDB00143	232924	242916	265100	215174	314984	319160	234564	287211	220587	217765	206304	212532	180255	304527	368174	169856	196154	235744
41	gamma-aminobutyrate (GABA)	Amino Acid	Glutamate Metabolism	1416	GC/MS	141	1539.7	304.1	56-12-2	119	C00334	HMDB00112	274091	307842	393208	473879	477741	594024	744938	832481	844580	528073	645560	622850	293884	323421	363384	809849	887216	834663
372	gamma-glutamylalanine	Peptide	Gamma-glutamyl Amino Acid	37063	LC/MS Pos	100001843	1116	219.098	5875-41-2	440103			516267	613080	476830	716656	17443104	765744	678936	868497	661707	499064	267376	406401	572170	551685	504983	511260	586233	504771
374	gamma-glutamylglutamate	Peptide	Gamma-glutamyl Amino Acid	36738	LC/MS Pos	331	1045	277.103	1116-22-9	92865	C05282	HMDB11737	27339186	27139218	26184522	27115378	60119308	28463088	21924520	19967632	20973942	20890232	19131340	20133796	22570272	22080836	23789270	22125170	20899164	19630884
375	gamma-glutamylglutamine	Peptide	Gamma-glutamyl Amino Acid	2730	LC/MS Pos	1140	817.9	276.119	10148-81-9	150914	C05283	HMDB11738	767225	1093462	905682	1526706	23314360	1735843	1.92272e+06	1000915	1405745	1.01114e+06	1588580	1639712	1791081	1847556	1534818	1396178	2298642	2185623
377	gamma-glutamylhistidine	Peptide	Gamma-glutamyl Amino Acid	18245	LC/MS Neg	1235	706	283.105	37460-15-4	7017195			255988	305890	298854	404626	354518	619625	513416	330870	352881	430833	608565	578755	623212	571022	499162	617616	443508	533967
378	gamma-glutamylisoleucine*	Peptide	Gamma-glutamyl Amino Acid	34456	LC/MS Pos	100001485	2661	261.144		14253342		HMDB11170	1636203	1521963	1637558	1420121	1.79241e+06	1462484	1.7776e+06	1752672	1767459	1365355	1046523	1160754	1731975	1638612	1532281	2384903	2773882	2295947
379	gamma-glutamylleucine	Peptide	Gamma-glutamyl Amino Acid	18369	LC/MS Pos	1268	2757.2	261.144	2566-39-4	151023		HMDB11171	13336844	12373406	12504321	10824998	17858894	10965999	12524930	12781484	13164003	8755033	8199712	9207180	13491132	11056410	11803846	16827364	18846522	15899894
382	gamma-glutamylphenylalanine	Peptide	Gamma-glutamyl Amino Acid	33422	LC/MS Pos	100000491	2865	295.129	7432-24-8	111299		HMDB00594	1219070	1090478	1194739	1025532	4252758	1233755	1231907	1233183	1.39586e+06	1308266	945810	1305992	897683	816721	837674	1375637	1390873	1522349
383	gamma-glutamylthreonine*	Peptide	Gamma-glutamyl Amino Acid	33364	LC/MS Pos	100001314	996.6	249.108	5652-48-2				10888686	11316260	11473880	9189717	9763127	9375768	7060841	6403209	6285607	2753689	2759288	2950514	1.8986e+06	1.80783e+06	2274101	6018416	7447565	6567919
384	gamma-glutamyltryptophan	Peptide	Gamma-glutamyl Amino Acid	33947	LC/MS Pos	100001295	3035	334.14	66471-20-3	3989307			31103	31673		197846	1277512	206435	220313	192485	201132	165862	134151	204466	147100	113566	136102	211115	227978	221837
385	gamma-glutamyltyrosine	Peptide	Gamma-glutamyl Amino Acid	2734	LC/MS Neg	1102	1240	309.109	7432-23-7	94340		HMDB11741	68660	31081	71867	59847	159759	77871	50381	83102	89203	74659	72117	79845	65463	60243	72212	79566	73423	79977
386	gamma-glutamylvaline	Peptide	Gamma-glutamyl Amino Acid	43829	LC/MS Pos	100001126	2045	247.129	2746-34-1	7015683		HMDB11172	12723750	11175841	13406699	9312621	10740041	10394667	10611690	10215504	10102185	12913077	12406992	12622346	9941911	8780903	9428121	14748812	16521978	14511233
2603	genistein	Xenobiotics	Food Component/Plant	32448	LC/MS Neg	100001221	3754	269.046	446-72-0	5280961	C06563	HMDB03217	317489	376918	370182	1123274	1612431	1157859	330244	273071	319273	235518	277818	255288	615615	536444	658143	321061	438787	342060
2670	gluconate	Xenobiotics	Food Component/Plant	587	GC/MS	338	1879.4	333	527-07-1	10690	C00257	HMDB00625	190890	201848	213748	159051	220417	210716	248806	299973	351949	444610	426470	351694	326940	286362	416837	188830	329738	390034
890	glucosamine	Carbohydrate	Aminosugar Metabolism	18534	GC/MS	289	1833	203	66-84-2	441477	C00329	HMDB01514	228209	196477	256559	296546	163301	307013	189179	183463	132657	282534	172002	196800	235920	258881	289765	157363	182580	234498
746	glucose	Carbohydrate	Glycolysis, Gluconeogenesis, and Pyruvate Metabolism	20488	LC/MS Polar	572	2342	179.056	50-99-7	79025	C00031	HMDB00122	2191870720	2310305792	2396645888	2444700416	2243207424	2623334144	2443727104	2335603968	2430623232	2234652928	2418877184	2290872576	2604365056	2503394560	2729917696	2509278208	2497608448	2433481984
747	glucose-6-phosphate (G6P)	Carbohydrate	Glycolysis, Gluconeogenesis, and Pyruvate Metabolism	31260	GC/MS	291	2042.7	387.2	103192-55-8	5958	C00668	HMDB01401	454472	327295	404024	343760	315370	587958	298145	366701	358709	451860	438096	493711	346067	351867	551144	322791	421063	403900
896	glucuronate	Carbohydrate	Aminosugar Metabolism	15443	LC/MS Polar	100000257	3233.3	193.035	207300-70-7	444791	C00191	HMDB00127	82035112	83650392	85538072	109154512	105181832	113503008	88818480	78326200	85256488	89347816	82742128	90447328	87918848	88085896	81456000	111905560	122491616	115581104
36	glutamate	Amino Acid	Glutamate Metabolism	57	LC/MS Pos	561	710	148.06	56-86-0	611	C00025	HMDB00148	332731616	395707008	376039264	563355968	637342464	504172896	486845120	478879712	523230592	589905792	541933824	577665152	377152064	363329056	392753184	686071104	685608704	656654784
46	glutamate, gamma-methyl ester	Amino Acid	Glutamate Metabolism	33487	LC/MS Pos	100001103	1068.8	162.076	1499-55-4	68662			1065971	1099238	1330092	1312749	1.87179e+06	1525913	1322644	1077186	1281356	1965185	1518884	1814646	1516596	1283919	1336405	1427943	1711701	1254236
37	glutamine	Amino Acid	Glutamate Metabolism	53	LC/MS Pos	563	680	147.076	56-85-9	5961	C00064	HMDB00641	1482442496	1384928128	1434156928	1720333440	1665172352	1769898112	1339764352	1330336640	1373984512	1100381056	924219584	973280704	2061088384	1913685376	1857030528	1621913856	1830676224	1686894592
471	glutamine-leucine	Peptide	Dipeptide	42994	LC/MS Pos	100003160	2195	260.16						47270	60297	90482	160986	142598	219731	66659	130579	92410	145955	111176	154910	158864	61095	115193	317108	229682
79	glutarate (pentanedioate)	Amino Acid	Lysine Metabolism	396	LC/MS Polar	339	2900	131.035	110-94-1	743	C00489	HMDB00661	21813920	18532296	22955260	36149380	38266192	40783480	51717100	44650572	49738856	44829972	42836716	43711672	26510434	25709244	29273354	37004560	35523148	37082032
80	glutarylcarnitine (C5)	Amino Acid	Lysine Metabolism	44664	LC/MS Pos	100001593	1583.3	276.144	102636-82-8	71464488		HMDB13130	43359820	54521276	44343324	53883380	57899008	54903896	65828688	48177792	53335112	94242920	97293024	111367104	44794908	43684972	42474452	65249360	63317952	60306436
357	glutathione, oxidized (GSSG)	Amino Acid	Glutathione Metabolism	27727	LC/MS Pos	448	1512	613.159	103239-24-3	65359	C00127	HMDB03337	278106528	270150048	269681728	179577728	203459360	214332768	219493232	255278000	215955184	231940464	215178624	240228592	245965216	246901216	250259552	241922576	215151008	204148624
356	glutathione, reduced (GSH)	Amino Acid	Glutathione Metabolism	2127	LC/MS Pos	496	1270	308.091	70-18-8	124886	C00051	HMDB00125	276772800	858737216	577552320	1170211456	1068398976	1138512768	853311360	278944288	786512320	1079843840	974027648	1069283392	615031680	465473984	753407232	775265280	1337990528	1226883200
766	glycerate	Carbohydrate	Glycolysis, Gluconeogenesis, and Pyruvate Metabolism	1572	LC/MS Polar	1052	2070.4	105.019	600-19-1	752	C00258	HMDB00139	64260476	61596496	54925376	42317784	48462484	57438340	64804900	52595640	56296216	34195040	53964040	58774212	58739000	59559088	57282008	60403876	54876608	54406968
1490	glycerol	Lipid	Glycerolipid Metabolism	15122	LC/MS Neg	1254	758	91.0401	56-81-5	753	C00116	HMDB00131	5083404	5016087	4787527	5648178	9197309	5835754	7684261	5.87248e+06	7097454	5345127	5.77892e+06	6238152	4333719	5047189	4895995	5403543	5046784	5783866
1491	glycerol 3-phosphate (G3P)	Lipid	Glycerolipid Metabolism	43847	LC/MS Polar	100000258	3938.7	171.006	29849-82-9	754	C00093	HMDB00126	4292980	2991643	3564479	3.64015e+06	4123932	3892462	8395889	6328053	10431967	28611448	28699712	35416592	4436084	4.02347e+06	4439263	10555076	7255779	7194049
1360	glycerophosphoethanolamine	Lipid	Phospholipid Metabolism	37455	LC/MS Polar	100001620	3075	214.049	33049-08-0	123874	C01233	HMDB00114	10028232	11288878	11228047	12220557	14076714	13370402	29287506	28034746	25148142	15047175	20589288	17746020	17183886	16411728	17087230	20678744	22404502	18682988
1362	glycerophosphoinositol*	Lipid	Phospholipid Metabolism	47155	LC/MS Polar	100001621	3850	333.059	16824-65-0				11453009	10688994	11601121	7.40703e+06	6116766	7508374	11574691	9419367	10107788	8456401	8760174	9300632	9356859	8851417	8517691	9957996	8707159	10369749
1354	glycerophosphorylcholine (GPC)	Lipid	Phospholipid Metabolism	15990	LC/MS Pos	100000269	709.9	258.11	28319-77-9	71920	C00670	HMDB00086	94014600	108531072	104804240	118279936	129563088	113631200	207687360	172479088	163831008	105911696	162774720	123315840	134853856	127779728	116657064	144702928	179099232	151472016
1	glycine	Amino Acid	Glycine, Serine and Threonine Metabolism	58	LC/MS Pos	340	700	263.147	56-40-6	750	C00037	HMDB00123	3973771	4004889	4.0348e+06	3610567	4483609	3748191	5408738	4854899	4556595	2811634	2120496	2770588	4149928	3283238	4486024	4536694	4243022	3830974
2753	glycitein	Xenobiotics	Food Component/Plant	34024	LC/MS Pos	100001222	4248	285.076	40957-83-3	5317750	C14536	HMDB05781	1180573	1443362	1194064	4275110	4870304	4631856	924496	556278	672658	1074140	1127559	1424687	3169647	3347888	3036737	867435	1117541	1126967
1730	glycocholate	Lipid	Primary Bile Acid Metabolism	18476	LC/MS Neg	342	5163	464.302	475-31-0;863-57-0	10140	C01921	HMDB00138	73262	132393	110644	258960	381484	349968	2566304	2271602	2098773	531842	543325	543409	808172	619639	622794	900020	1096802	1224557
1764	glycohyodeoxycholate	Lipid	Secondary Bile Acid Metabolism	43501	LC/MS Neg	100003868	5070	448.307	13042-33-6	114611			21369	32569	23286	58086	44249	67418	148763	151614	125806	82121	88765	92720	147116	129866	118822	81755	83015	92911
1752	glycoursodeoxycholate	Lipid	Secondary Bile Acid Metabolism	39379	LC/MS Neg	100002911	5033	448.307	64480-66-6	12310288		HMDB00708	33060	20699	32419	23303		38306	35950	33634	15122	13417	39517	32880	30869	37324	29074			20879
481	glycylglycine	Peptide	Dipeptide	21029	LC/MS Polar	100000898	2400	131.046	556-50-3	11163	C02037	HMDB11733	4526727	4259907	5003519	5408271	4982297	5934045	7.43984e+06	7675986	7309993	7.3957e+06	7751531	7.37623e+06	7243865	6664242	7.36339e+06	7233055	8281401	7.39325e+06
483	glycylisoleucine	Peptide	Dipeptide	36659	LC/MS Pos	100001790	2080	189.123	19461-38-2	88079			383458	1104356	753505	682376	1184688	933545	3.58253e+06	892591	1784853	1030732	2.93628e+06	2849644	1530306	1841714	1290365	2397766	3552562	2786129
484	glycylleucine	Peptide	Dipeptide	34398	LC/MS Pos	100001258	2190.9	189.123	869-19-2	92843	C02155	HMDB00759	2848529	8178098	5992979	6443414	9978316	8151098	23522748	6751932	13168003	7.88164e+06	20619100	18812184	11649442	12710992	10361010	16202373	24477774	23529176
486	glycylmethionine	Peptide	Dipeptide	42012	LC/MS Pos	100003510	1600	207.08	554-94-9	96757			223140	1091909	573937	583178	849471	656342	2914246	524555	1001266	553215	3105973	2933054	897955	1407558	734264	1629871	2569648	2312276
487	glycylphenylalanine	Peptide	Dipeptide	33954	LC/MS Pos	100001268	2388.3	223.108	3321-03-07	92953		HMDB28848	881075	2470777	1302632	1350828	2204518	1520859	8093924	1117432	2840666	1597013	8387171	7462508	2353468	3159118	2107967	4443214	7.10082e+06	5915858
488	glycylproline	Peptide	Dipeptide	22171	LC/MS Pos	100000976	1090	173.092	704-15-4	3013625		HMDB00721	5684052	5449127	5.30199e+06	7923729	7681571	8627319	8534308	8431716	8882324	10014167	6986479	8262424	8667728	7741419	9374066	8587447	10905992	10033141
492	glycyltryptophan	Peptide	Dipeptide	38151	LC/MS Pos	100002290	2593	262.119	2189-26-6	1551340;92181				147231	20479	59898	158503	61245	481998		145215		496603	385589	93378	62456	67699	107552	475349	382831
494	glycylvaline	Peptide	Dipeptide	18357	LC/MS Pos	100000487	1561.6	175.108	1963-21-9	97417		HMDB28854	1098512	2489579	2125288	2613757	2991457	2866305	7700528	2885864	4756394	3882142	5655333	6644442	3981102	4.16104e+06	3715269	5978862	7826186	6764442
725	gly-gly-gly	Peptide	Polypeptide	40711	LC/MS Pos	100003709	683	190.082	556-33-2	11161;6994044			6610269	7388430	7519547	11139306	9669713	11501221	15196302	13238633	13897076	10792440	10772392	9943748	12387274	10723126	12012307	13526473	16564796	15505153
338	guanidinoacetate	Amino Acid	Creatine Metabolism	43802	LC/MS Pos	344	711.2	118.061	352-97-6	763	C00581	HMDB00128	1998650	1967594	2114481	3.90641e+06	4807930	4321153	7077130	6666644	5832226	7030559	6004294	6542114	6471336	6.81536e+06	6757605	7.16811e+06	7774440	8978737
355	guanidinosuccinate	Amino Acid	Guanidino and Acetamido Metabolism	32446	LC/MS Neg	100001212	640.2	174.052	6133-30-8	97856	C03139	HMDB03157	376556	484613	386355	278991	362922	238830	611437	549943	514158	342015	367646	323620	1077342	926214	922097	1.01105e+06	949971	925520
2292	guanine	Nucleotide	Purine Metabolism, Guanine containing	32352	LC/MS Pos	172	1035	152.057	73-40-5	764	C00242	HMDB00132	969321	963403		1617412	1.46457e+06	1439840	1151486	1197309		762723	91996	975021	1276280		1288425	1390885	1153259	1002726
2291	guanosine	Nucleotide	Purine Metabolism, Guanine containing	1573	LC/MS Neg	1099	1662	282.084	118-00-3	6802	C00387	HMDB00133	4857216	8271338	5927261	5196048	7205838	5537820	1378568	1281416	1732246	2.90827e+06	3624939	2857208	2312683	1895149	2629422	2017755	2638449	2704930
2412	gulonic acid*	Cofactors and Vitamins	Ascorbate and Aldarate Metabolism	46957	LC/MS Polar	100001586	2750	195.051	20246-53-1	9794176			1009124096	1232630528	1097231744	1071145536	1181321600	1187928960	1065878208	956196608	1086915584	820323264	810293056	845625408	766214656	757334080	778405952	1003595584	1046307264	1013905664
2445	heme	Cofactors and Vitamins	Hemoglobin and Porphyrin Metabolism	41754	LC/MS Pos	100001386	5003	616.176	14875-96-8	26945			4.00211e+06	62359840	3550412	14384003	6.12427e+06	16374197	115206832	33235612	90634560	37959752	54761344	53349456	44736676	26467960	31537976	40366816	37859376	82447440
949	heptanoate (7:0)	Lipid	Medium Chain Fatty Acid	1644	LC/MS Neg	925	3670	129.092	111-14-8	8094	C17714	HMDB00666	32418012	34652240	31393956	31843694	20788456	31764644	33622952	31891444	28999776	24131982	30693042	30191874	32751262	33689760	32263656	37207168	31041620	29197162
1167	hexanoylcarnitine	Lipid	Fatty Acid Metabolism(Acyl Carnitine)	32328	LC/MS Pos	100000781	3194	260.186	6920-35-0	6426853		HMDB00705	239668	237013	182418	187200	114864	118108	173894	129770	104364	118646	80260	146915	110734	29049	102467	177639	32122	94033
1156	hexanoylglycine	Lipid	Fatty Acid Metabolism(Acyl Glycine)	35436	LC/MS Neg	100001527	2900	172.098	24003-67-6	99463		HMDB00701	2122860	1517422	1.94457e+06	2935647	2954419	3398466	1906226	1.9957e+06	1975244	1.04475e+06	1057589	1.03654e+06	930336	878596	933590	2.07369e+06	2216825	1847230
2474	hippurate	Xenobiotics	Benzoate Metabolism	15753	LC/MS Pos	100000014	2800	180.066	495-69-2	464	C01586	HMDB00714	8887464	8084361	8861772	10909574	10724360	13201003	1174273	1442603	1073196	9534116	9073658	10397504	12988173	13520013	13375533	1555843	1636902	1459360
51	histidine	Amino Acid	Histidine Metabolism	59	LC/MS Neg	355	755.9	154.062	5934-29-2	6274	C00135	HMDB00177	35842412	36435392	33831020	29635814	13730578	33800880	34524140	34353388	35940816	29353022	29455264	27521700	36531736	37317824	42822348	40766264	42842964	38198064
311	homoarginine	Amino Acid	Urea cycle; Arginine and Proline Metabolism	22137	LC/MS Pos	100000961	700	189.135	156-86-5	9085	C01924	HMDB00670	2710582	1534289	2736570	3232676	3872997	4229399	4432729	3289834	3.56612e+06	4187890	3414785	4055263	1964087	2392957	2605283	3473675	3896449	3618728
312	homocitrulline	Amino Acid	Urea cycle; Arginine and Proline Metabolism	22138	LC/MS Pos	100000963	821.7	190.119	1190-49-4	65072	C02427	HMDB00679	2818998	3054936	3.31452e+06	6749616	8.28659e+06	6466643	2709737	2303365	2530057	2542700	2323779	2456578	4637929	4548726	4774556	3.65275e+06	3193355	4.03167e+06
18	homoserine	Amino Acid	Glycine, Serine and Threonine Metabolism	18351	LC/MS Polar	100000458	2875.8	118.051	672-15-1	12647	C00263	HMDB00719	332404	2.05653e+06	317934	151706	1377030	4.10684e+06	4539621	1122878	3346193	2078067	1504921	1826833	4367725	559065	284939	3468540	4572100	4206446
2760	homostachydrine*	Xenobiotics	Food Component/Plant	33009	LC/MS Pos	100001550	1211	158.118	1195-94-4	441447	C08283	HMDB33433	73243800	82872832	75740440	67159816	76325440	73256608	92748936	81581928	91626528	106803096	93446968	119161800	87358728	89812240	84040608	91667896	90410656	79232328
1165	hydroxybutyrylcarnitine*	Lipid	Fatty Acid Metabolism(Acyl Carnitine)	43264	LC/MS Pos	100003926	1477	248.149		53481617		HMDB13127	18321540	22870330	22266694	29286722	24361990	29923346	64254060	67946608	61256508	53098100	55040004	50713824	26908816	25045238	23878588	55579192	74569776	50617444
1759	hyocholate	Lipid	Secondary Bile Acid Metabolism	34093	LC/MS Neg	100001279	5046	407.28	547-75-1	92805	C17649	HMDB00760	187084	291653	251573	199353	338612	292285	87751	67328	84202	110519	97914	132314	119422	77772	114655	123322	115479	137962
1762	hyodeoxycholate	Lipid	Secondary Bile Acid Metabolism	27531	LC/MS Neg	100000777	5097	391.285	83-49-8	5283820	C15517	HMDB00733	2214607	2.98822e+06	2917022	4805154	9244762	5867709	2746156	2201676	2541969	2978717	2584172	3031925	2908550	2580211	2770379	2271783	2146865	2837999
297	hypotaurine	Amino Acid	Methionine, Cysteine, SAM and Taurine Metabolism	590	LC/MS Polar	358	2763.4	108.012	300-84-5	107812	C00519	HMDB00965	9253800	10476827	10310211	13311470	13247012	16714287	10606538	10463768	12067260	5447861	5178716	5464597	2438042	2166102	2320944	14066200	12995476	11890360
2237	hypoxanthine	Nucleotide	Purine Metabolism, (Hypo)Xanthine/Inosine containing	3127	LC/MS Neg	171	1291.2	135.031	68-94-0	790	C00262	HMDB00157	103114592	87007552	106330512	111700768	93980464	129564184	127230552	135987328	133862808	139269728	127130696	129928568	145228336	135654832	145705216	138647984	141932096	125440728
62	imidazole lactate	Amino Acid	Histidine Metabolism	15716	LC/MS Pos	100000263	782.7	157.061	14403-45-3	440129	C05568	HMDB02320	2895244	2774791	2695574	2863876	2470677	3144017	661043	866087	645336	912550	739553	703007	740324	889894	752749	1174236	1108272	987005
61	imidazole propionate	Amino Acid	Histidine Metabolism	40730	LC/MS Pos	100003434	1020	141.066	1074-59-5	70630		HMDB02271	12247341	16353904	13497577	22110298	27700786	22420962	21812904	18705756	18472682	17834562	19434364	21972230	17417962	18608376	17288198	23377028	20744262	19406668
219	indole-3-carboxylic acid	Amino Acid	Tryptophan Metabolism	38116	LC/MS Neg	100002185	1708.8	160.04	771-50-6	69867	C19837	HMDB03320	49459	39302	30307	41944	28448	26689	30974	24927	26400		16109		45534	34047	45184	11681	17478	24165
184	indoleacetate	Amino Acid	Tryptophan Metabolism	27513	LC/MS Pos	100001034	3766.3	176.071	6505-45-9	802	C00954	HMDB00197	481800	346666	336789	242881	321687	305506	590946	646678	495172	732792	634290	584373	431465	837052	564089	468776	431980	302443
183	indolelactate	Amino Acid	Tryptophan Metabolism	18349	LC/MS Neg	100000463	2286	204.067	832-97-3	92904	C02043	HMDB00671	337130	329296	343948	308694	356922	346098	578645	377441	440619	114185	258515	263280	124782	157304	149894	316207	180382	305638
186	indolepropionate	Amino Acid	Tryptophan Metabolism	32405	LC/MS Pos	100001083	4147.9	190.086	830-96-6	3744		HMDB02302	1190811	1687442	1206300	1526881	1419783	1490769	2891621	1.8915e+06	2865233	3013451	3090152	3732016	1535142	1.77802e+06	1671973	1349664	1185687	1740891
2764	indolin-2-one	Xenobiotics	Food Component/Plant	43374	LC/MS Pos	100004318	3386	134.06	59-48-3	321710	C12312		432712	398730	473654	1094070	1132839	1.67032e+06	338840	150677	170365	728313	548321	549148	152439	164451	311167	153860	290043	223457
2236	inosine	Nucleotide	Purine Metabolism, (Hypo)Xanthine/Inosine containing	1123	LC/MS Neg	361	1602.1	267.073	58-63-9	6021	C00294	HMDB00195	256074224	250730336	286529024	267300320	262359312	279944640	126345752	119279872	158069488	233834368	247095936	202950800	171770352	156635888	198558080	176451344	198024576	187299504
1332	inositol 1-phosphate (I1P)	Lipid	Inositol Metabolism	1481	GC/MS	370	2057.8	318.1	573-35-3;106032-59-1	440194	C04006	HMDB00213	369247	383403	463948	516454	564647	580737	341446	496686	388240	505758	559457	378914	398629	383502	530263	360309	536021	440796
753	Isobar: fructose 1,6-diphosphate, glucose 1,6-diphosphate, myo-inositol 1,4 or 1,3-diphosphate	Carbohydrate	Glycolysis, Gluconeogenesis, and Pyruvate Metabolism	46896	LC/MS Neg	100002180	551	338.989					6763018	6076911	5116066	4774110	11804120	4701188	1516825	683422	391276	449301	1002349	380080	1615858	2054353	575899	3043170	2278012	430019
265	isobutyrylcarnitine	Amino Acid	Leucine, Isoleucine and Valine Metabolism	33441	LC/MS Pos	100001055	1955.1	232.154	25518-49-4	168379		HMDB00736	2865536	2603696	1933369	3214481	6163728	3505450	2954344	3.62416e+06	3089250	7299039	5700572	7211462	2584133	3152878	2215592	2163626	1999847	1.5804e+06
266	isobutyrylglycine	Amino Acid	Leucine, Isoleucine and Valine Metabolism	35437	LC/MS Pos	100001590	2009	146.081	15926-18-8	10855600		HMDB00730	886160	807545	916260	879463	740707	542944	750913	681738	731634	492140	321717	658628	527125	278240	1092430	1015321	553285	735884
249	isoleucine	Amino Acid	Leucine, Isoleucine and Valine Metabolism	1125	LC/MS Pos	376	1599	132.102	73-32-5	6306	C00407	HMDB00172	1415992448	1199180544	1334256384	1342949504	1393512064	1542078208	1492424960	1450324864	1405444352	1496308736	1214616960	1308901888	1426772608	1334431104	1440406144	1480572288	1667442304	1578851200
512	isoleucylalanine	Peptide	Dipeptide	40046	LC/MS Pos	100003163	1698	203.139	24787-73-3	5246009;5246010			63853	242999	205929	408691	492413	472919	1.012e+06	223454	488073	369089	850778	657189	472949	533219	452751	619069	1097740	887409
515	isoleucylaspartate	Peptide	Dipeptide	42982	LC/MS Pos	100003166	1550	247.129	510-791-9560				336981	990773	759865	950764	1226710	973907	1387125	480944	841000	590210	1073718	1184458	978198	1006361	915213	1170802	1553341	1353165
517	isoleucylglutamine	Peptide	Dipeptide	40019	LC/MS Pos	100003167	1542	260.16		7020102			49152	129131	96828	269487	281587	283959	355660	133354	280141	198209	346061	327697	299072	199931	231849	223084	523935	467194
518	isoleucylglycine	Peptide	Dipeptide	40008	LC/MS Pos	100003169	1740	189.123	868-28-0	342532			3308398	6976301	5689006	4939006	7311358	6193488	15134795	7134389	10567108	4729760	11192848	9121541	11185466	11117410	9774825	11363123	14163631	15283772
526	isoleucylserine	Peptide	Dipeptide	40012	LC/MS Pos	100003174	1487	219.134	6403-14-1	7021816			80903	106586	191412	282040	271123	292427	284882	138771	180995	187011	290813	41199	161040	145935	201399	153716	619693	460524
527	isoleucylthreonine	Peptide	Dipeptide	42968	LC/MS Pos	100003175	1565	233.15		16122515			457118	919703	607543	702411	503290	896968	1614552	580023	1198811	749400	1322746	898952	959466	737109	1142788	1.00964e+06	1762008	1385650
530	isoleucylvaline	Peptide	Dipeptide	40049	LC/MS Pos	100003178	2236	231.17	41017-96-3	5246011;435949					50635	92022	61764	115169	180522	117554	79466	70870	158312	83545	119933	88066	68503	95214	224321	163131
226	isovalerate	Amino Acid	Leucine, Isoleucine and Valine Metabolism	44656	LC/MS Neg	100000708	1564	101.061	503-74-2	10430	C08262	HMDB00718	129548	170102	102965	164325	288229	135594		193522	242690	137036	221036	158479	217451	161512	177428	231369	215188	90293
228	isovalerylcarnitine	Amino Acid	Leucine, Isoleucine and Valine Metabolism	34407	LC/MS Pos	100001393	2504.9	246.17	31023-24-2	6426851		HMDB00688	1214036	364041	471220	561950	1129347	667018	1.00927e+06	902575	956045	1738576	619907	1399598	2186639	1842986	1591784	802947	569839	813224
227	isovalerylglycine	Amino Acid	Leucine, Isoleucine and Valine Metabolism	35107	LC/MS Neg	100001452	1950	158.082	16284-60-9	546304		HMDB00678	900624	754272	851636	785762	868049	991578	983366	767851	937838	455718	447311	428195	903527	686708	842445	545698	460201	551394
190	kynurenate	Amino Acid	Tryptophan Metabolism	1417	LC/MS Neg	98	2224	188.035	492-27-3	3845	C01717	HMDB00715	302023	234713	312268	644423	646166	786222	303468	343964	331133	464044	473076	457091	366718	352428	368492	574791	469064	500927
189	kynurenine	Amino Acid	Tryptophan Metabolism	15140	LC/MS Pos	100000265	1902.1	209.092	2922-83-0	161166	C00328	HMDB00684	9078395	9508868	8732117	9683746	12027200	10501223	11985677	8431626	11574895	10406232	8031095	11368764	9458716	9247303	8388437	8448600	6745426	9032659
763	lactate	Carbohydrate	Glycolysis, Gluconeogenesis, and Pyruvate Metabolism	527	LC/MS Neg	482	681.6	89.0244	79-33-4	612	C00186	HMDB00190	306484960	307027136	322798432	272419648	279456864	311285984	367074752	317720416	322223552	226688304	276423552	284323424	306130688	310658912	320130944	317358048	309413184	294764800
220	leucine	Amino Acid	Leucine, Isoleucine and Valine Metabolism	60	LC/MS Pos	397	1680.2	132.102	61-90-5	6106	C00123	HMDB00687	3213252864	3036316672	3223125248	3041178624	3269262080	3335521792	4136371456	3700919552	3659264000	3794511104	3450712576	3575565056	3571524096	3624791040	3726443520	4170490880	4373647360	4277370880
531	leucylalanine	Peptide	Dipeptide	40010	LC/MS Pos	100003179	1770	203.139	7298-84-2	259321			207271	379004	459263	299110	524245	337792	1021104	328399	720888	506018	678988	686836	662849	498492	706973	711886	887487	832524
535	leucylglutamate	Peptide	Dipeptide	40021	LC/MS Pos	100003184	1773	261.144		5259589;5259590			178855	355690	332620	321529	426226	327031	526302	220008	413913	354791	365626	404515	305702	323541	309098	418551	577068	607442
698	leucylglutamine*	Peptide	Dipeptide	48189	LC/MS Pos	100003183	1578	260.161		4305457				151052	139852	300319	386989	298384	550084	232642	388436	352864	661769	498413	443360	380180	379505	490203	747454	595778
536	leucylglycine	Peptide	Dipeptide	40045	LC/MS Pos	100003185	1805	189.123	686-50-0	79070			166497	155473	241430	271782	417389	370956	665991	316183	432280	323667	576242	510416	430807	438349	505319	559168	953875	841277
543	leucylserine	Peptide	Dipeptide	40048	LC/MS Pos	100003190	1530	219.134	6209-12-07	3621685			180202	381707	254581	236910	262008	350862	540100	230760	343108	390639	430641	422873	393247	325976	321668	340546	676474	599232
544	leucylthreonine	Peptide	Dipeptide	42969	LC/MS Pos	100003191	1635	233.15		10353878			402580	338898	293769	399864	586621	525226	529545	241910	740809	448749	357767	395503	532331	389539	532180	514939	615331	434996
1117	linoleamide (18:2n6)	Lipid	Fatty Acid, Amide	32455	LC/MS Neg	1492	6205	278.249	3999-01-07	6435901			8381804	237772	10358513	8019740	10173022	4243108	13225159	6312525	3.17045e+06	16678493	8745329	5363524	4.77549e+06	2636098	4894600	8019271	5817304	11683787
1000	linoleate (18:2n6)	Lipid	Polyunsaturated Fatty Acid (n3 and n6)	1105	LC/MS Neg	180	5535	279.233	60-33-3	5280450	C01595	HMDB00673	866551744	1149716992	1527565568	1591239808	3892603392	1599182720	1689387136	1611299584	1870547456	1087167744	840140992	802474752	1339197184	1346555392	1526030080	1486755200	1916161152	1761544960
1002	linolenate [alpha or gamma; (18:3n3 or 6)]	Lipid	Polyunsaturated Fatty Acid (n3 and n6)	34035	LC/MS Neg	100001337	5450	277.217		5280934	C06427		79279896	123200184	122913104	128403656	384782432	132705016	132179232	118238144	179340720	63879568	69240000	54004336	111586536	117610384	124783080	132929336	162266720	132423856
1179	linoleoylcarnitine*	Lipid	Fatty Acid Metabolism(Acyl Carnitine)	46223	LC/MS Pos	100003151	5190	424.342	36816-10-1	6450015		HMDB06469	758319	1592242	1088622	1518341	537973	1792026	1880980	747598	1295552	1097892	1402629	1656302	546181	758631	560534	945610	1162972	1093113
70	lysine	Amino Acid	Lysine Metabolism	1301	LC/MS Pos	407	613.8	147.113	56-87-1	5962	C00047	HMDB00182	361517344	314884224	334681088	326713344	326659264	349768832	408945952	384066784	386624736	390369664	304532416	316534656	386022944	356754496	410456608	395637536	415547840	420117312
935	malate	Energy	TCA Cycle	1303	LC/MS Polar	409	3343.1	133.014	6915-15-7	525	C00149	HMDB00156	7704927744	7649730560	7933249536	6900953088	5938885632	7241720320	6380573184	6029799936	6199709184	5992629248	6146996736	6294438400	6899142656	6539200512	6772795392	5879543296	5873058304	5915932672
1134	malonate (propanedioate)	Lipid	Fatty Acid Synthesis	15872	LC/MS Neg	818	612	103.004	141-82-2;26522-22-85-0	867	C00383	HMDB00691	1333932	1417793	1016375	1.03654e+06	1307175	974079	1195401	815880	846899	765225	1.01871e+06	1112755	987221	1147424	912599	733177	853869	1.01975e+06
1133	malonylcarnitine	Lipid	Fatty Acid Synthesis	37059	LC/MS Pos	100001526	965	248.113	853728-01-5	22833583		HMDB02095	4565799	4715000	4673536	4.94691e+06	6832657	5051685	4399736	3925094	3643843	5.2702e+06	5053309	5459368	4261735	3651905	4351836	5.16176e+06	5.25797e+06	4770868
804	maltohexaose	Carbohydrate	Glycogen Metabolism	35170	LC/MS Neg	100001448	1215.2	989.32	34620-77-4	439606	C01936	HMDB12253	12165590	12106043	12754154	12185153	62174	12778554	9081330	9692780	10089988	7224203	8.14012e+06	7433384	9905329	9242648	10084634	10045625	10383586	4746760
806	maltopentaose	Carbohydrate	Glycogen Metabolism	35163	LC/MS Polar	100001447	5365	827.267	34620-76-3	13489094	C06218	HMDB12254	10788667	9957948	10050339	11449371	3158794	10551530	8627344	10134230	9685836	8.00082e+06	7458940	7524598	8570346	8411368	8912080	9176831	9322733	9172499
812	maltose	Carbohydrate	Glycogen Metabolism	15586	LC/MS Polar	913	3329.4	387.114	6363-53-7	10991489	C00208	HMDB00163	293674944	293533344	331216256	269575648	1514525440	314020384	277324864	295383264	299736192	301618944	264216592	271898208	314244032	294878368	334042336	288512576	287951200	315248256
807	maltotetraose	Carbohydrate	Glycogen Metabolism	15910	LC/MS Polar	100000275	5000	711.22	34612-38-9	446495	C02052	HMDB01296	111951216	119350848	133960296	103437472	76311888	118113280	83366000	89334720	90087544	98234096	80449920	78931776	120236392	98190256	110678496	86340808	91136440	113103176
809	maltotriose	Carbohydrate	Glycogen Metabolism	44688	LC/MS Neg	100000276	812	503.162	1109-28-0	439586	C01835	HMDB01262	249245264	259005632	278994208	227333104	361512320	266326736	212480288	209227136	217827408	231124560	221020848	222775504	269428704	242353328	259833168	219953824	227683456	258047712
854	mannose	Carbohydrate	Fructose, Mannose and Galactose Metabolism	584	LC/MS Polar	803	2200	179.056	3458-28-4	18950	C00159	HMDB00169	144089296	136149232	150614960	191384784	96151056	191083648	87380304	91986768	120050984	147806400	125704736	137216960	132412408	134260784	136640208	148335312	144164608	144649744
964	margarate (17:0)	Lipid	Long Chain Fatty Acid	1121	GC/MS	891	1951.6	327.3	506-12-7	10465		HMDB02259	137622	131993	240330	249281	312527	283463	225293	207126	198700	191229	180326	125518	203242	124006	198432	196714	301823	241204
1011	mead acid (20:3n9)	Lipid	Polyunsaturated Fatty Acid (n3 and n6)	35174	LC/MS Neg	100001472	5650	305.249	20590-32-3	5312531		HMDB10378	21861408	25824588	19754418	27660660	50279144	26830298	24772696	26203838	29010274	29759350	28751828	24328956	26932350	21323292	29542834	30656274	43978948	21120504
271	methionine	Amino Acid	Methionine, Cysteine, SAM and Taurine Metabolism	1302	LC/MS Pos	415	1250	150.058	63-68-3	6137	C00073	HMDB00696	383977472	360197856	385192224	445585024	424888960	486359968	551842368	525484608	510490656	555688512	428406656	502910624	530696256	480100000	534684992	545952832	636904064	573057856
276	methionine sulfoxide	Amino Acid	Methionine, Cysteine, SAM and Taurine Metabolism	18374	LC/MS Pos	100000039	741.1	166.053	3226-65-1	158980	C02989	HMDB02005	9460485	4043707	9821771	3199726	1652587	2999411	3546094	5717622	2966855	2078810	2102350	2460079	5569359	6856386	5602473	4569358	2287155	2315221
2865	methyl glucopyranoside (alpha + beta)	Xenobiotics	Food Component/Plant	46144	LC/MS Pos	100005864	1090	212.113					42850088	58436164	48564968	67676632	82412232	63626488	37914476	36836132	39130008	58360252	51016580	53260720	41362384	41430136	45643912	32759850	32934188	40183512
1153	methylmalonate (MMA)	Lipid	Fatty Acid Metabolism (also BCAA Metabolism)	1496	LC/MS Polar	418	3078.4	117.019	516-05-2	487	C02170	HMDB00202	67739360	78518808	79392392	55906132	56940404	62318204	70079328	64481952	65782444	44174088	50190336	47775312	76390608	80985496	85185952	54854524	56658016	57514352
2369	methylphosphate	Nucleotide	Purine and Pyrimidine Metabolism	37070	GC/MS	100001805	1221	241	7023-27-0	13130			918414	957666	1.07018e+06	1.19393e+06	1181942	1.20039e+06	935720	1.13675e+06	1.04878e+06	986481	929778	844887	848305	980936	953740	1.10079e+06	1210949	1.16624e+06
241	methylsuccinate	Amino Acid	Leucine, Isoleucine and Valine Metabolism	15745	LC/MS Polar	2051	2800	131.035	498-21-5	10349		HMDB01844	8776557	7962351	8726516	6662202	6644122	7487950	8610121	8038957	8.10788e+06	7585965	7841731	8.26966e+06	9786638	10354958	10601517	7829587	8287689	7521566
1324	myo-inositol	Lipid	Inositol Metabolism	1124	LC/MS Polar	363	3506.3	225.062	87-89-8	892	C00137	HMDB00211	26477764	21552438	23062372	24164440	23871872	27952380	32737060	34363288	33360384	37294784	37336788	45029124	37973720	38910188	35934404	35182900	36059588	34364776
958	myristate (14:0)	Lipid	Long Chain Fatty Acid	1365	GC/MS	519	1789.7	285.2	544-63-8	11005	C06424	HMDB00806	156986	216687	190141	202826	522536	255657	158048	195072	264413	186396	186882	161037	193206	159152	235713	166178	231148	269661
959	myristoleate (14:1n5)	Lipid	Long Chain Fatty Acid	32418	LC/MS Neg	100001198	5346.9	225.186	544-64-9	5281119	C08322	HMDB02000	18973250	23710268	16724026	14806718	29944458	15972625	25002060	22736138	22671006	15047125	25038696	16650610	20253566	19380280	21198400	27227060	28100900	22323882
1174	myristoylcarnitine	Lipid	Fatty Acid Metabolism(Acyl Carnitine)	33952	LC/MS Pos	100001270	5142.1	372.311	18822-89-4	53477791		HMDB05066			43796	99906		47556	292109	21427	137919	127548	164812	234596		75300	107666	59284	160913	177949
2393	N1-Methyl-2-pyridone-5-carboxamide	Cofactors and Vitamins	Nicotinate and Nicotinamide Metabolism	40469	LC/MS Pos	100001468	1688	153.066	701-44-0	69698	C05842	HMDB04193	1118693	1955574	1534871	2422630	1924639	1817537	1641467	2186472	2398487	2416772	1.04251e+06	1535440	2821305	1594247	3527134	1656407	961168	2264614
2264	N1-methyladenosine	Nucleotide	Purine Metabolism, Adenine containing	15650	LC/MS Pos	1242	1399	282.12	15763-06-1	27476	C02494	HMDB03331	726290	744708	535794	360499	245112	538962	560295	465928	538405	676911	801457	1.20054e+06	720141	799455	537787	527365	577397	508054
2298	N1-methylguanosine	Nucleotide	Purine Metabolism, Guanine containing	31609	LC/MS Pos	100001122	1869	298.115	2140-65-0	96373		HMDB01563	448342	388904	411888	323490	282998	358856	473052	492062	440055	626951	480133	649949	461690	467468	501214	438361	431878	408812
2300	N2,N2-dimethylguanosine	Nucleotide	Purine Metabolism, Guanine containing	35137	LC/MS Pos	100001412	2168	312.13	2140-67-2	92919		HMDB04824	70432	17821	28432		57273	42361				70362		113640	49925		29690	37085
321	N2,N5-diacetylornithine	Amino Acid	Urea cycle; Arginine and Proline Metabolism	43591	LC/MS Neg	100004575	1367	215.104	39825-23-5	10398396			577365	612733	682369	503074	617056	545770	104048	84618	95164	72542	131130	86978	125062	111214	125803	109194	103134	112247
71	N2-acetyllysine	Amino Acid	Lysine Metabolism	36751	LC/MS Pos	100001721	836	189.123	1946-82-3	92907	C12989	HMDB00446	12901605	12156588	14162585	14630392	14736784	15322501	3253524	2663743	2637264	4952819	4350752	4609591	4372116	4501300	4457729	4328884	3906850	4037065
2299	N2-methylguanosine	Nucleotide	Purine Metabolism, Guanine containing	35133	LC/MS Neg	100001467	1988	296.1	2140-77-4	3035422		HMDB05862	10990	14263	21406	13112	31634	14657	14307	16113		23045	28438	34714	15051		17000	24947	32163	28882
2352	N4-acetylcytidine	Nucleotide	Pyrimidine Metabolism, Cytidine containing	35130	LC/MS Pos	100001413	2040	286.103	3768-18-1	107461		HMDB05923	273927	274572	271792	253570	236718	270507	274256	206108	255382	304739	274677	330048	424066	348510	380583	288123	325686	319389
72	N6-acetyllysine	Amino Acid	Lysine Metabolism	36752	LC/MS Pos	100001734	1140	189.123	692-04-6	92832	C02727	HMDB00206	7277570	7943678	7.35733e+06	8507064	8433827	8682866	10973517	10082540	10550260	10863076	9770177	11111862	10204762	9698848	10144989	9819200	11420972	10512325
2274	N6-carbamoylthreonyladenosine	Nucleotide	Purine Metabolism, Adenine containing	35157	LC/MS Pos	100001415	2673	413.142	24719-82-2	161466		HMDB41623	117159	98153	117867	87347	53762	112553	184183	181429	95908	196533	160805	237138	149243	142558	121206	107853	175397	126220
921	N6-carboxymethyllysine	Carbohydrate	Advanced Glycation End-product	36713	LC/MS Pos	100001768	639	205.118	5746-04-03				475357	333484	380320	188166	218226	339059	490183	412841	480609	316762	263380	178500	353904	407211	473699	387378	206503	567587
2265	N6-methyladenosine	Nucleotide	Purine Metabolism, Adenine containing	37114	LC/MS Pos	213	1988	282.12	1867-73-8	102175		HMDB04044	214943	226237	180184	180630	195248	203817	142536	214990	164400	335061	230905	296708	146772	224780	254455	154591	145174	181748
2283	N6-succinyladenosine	Nucleotide	Purine Metabolism, Adenine containing	48130	LC/MS Pos	100001664	2222	384.115	4542-23-8			HMDB00912	4946032	6038106	5506497	3849426	4366152	4204974	2207327	1873795	1892645	1.9421e+06	1.70981e+06	1.98158e+06	3482274	3384480	3244490	1569801	1864770	1909078
73	N-6-trimethyllysine	Amino Acid	Lysine Metabolism	1498	LC/MS Pos	189	690	189.16	23284-33-5	440120	C03793	HMDB01325	16849314	18163172	16716961	7.56864e+06	5.98855e+06	8.27399e+06	8643542	11319454	11723906	9727631	9997812	10146601	9037477	10516697	7321936	12495848	5170516	14722638
56	N-acetyl-1-methylhistidine*	Amino Acid	Histidine Metabolism	43255	LC/MS Pos	100004299	987	212.103					1185021	1255394	1291019	1126183	1312607	1158089	271643	206154	142530	314279	357956	384244	345102	381661	356960	295971	200909	173952
55	N-acetyl-3-methylhistidine*	Amino Acid	Histidine Metabolism	43256	LC/MS Pos	100002204	917	212.103	37841-04-6	193270			631942	793772	705014	622047	986230	647653	339997	238745	89189	517292	531634	587692	376742	539832	425707	337257	348396	272466
25	N-acetylalanine	Amino Acid	Alanine and Aspartate Metabolism	1585	LC/MS Polar	1110	1564.8	130.051	97-69-8	88064	C02847	HMDB00766	22341652	23430116	22898392	22883192	23974412	27837700	26998778	27860538	26476076	21809212	23670138	23089854	23560186	23723678	25331850	26846036	28744518	27049276
317	N-acetylarginine	Amino Acid	Urea cycle; Arginine and Proline Metabolism	33953	LC/MS Pos	100001266	1116	217.13	155-84-0	67427	C02562	HMDB04620	3309861	4294934	3741283	3.9152e+06	5485584	3699062	947664	636900	800166	481677	532529	684445	865363	779774	653224	556751	642743	557409
30	N-acetylasparagine	Amino Acid	Alanine and Aspartate Metabolism	33942	LC/MS Pos	100001257	961.6	175.071	4033-40-3	99715		HMDB06028	7941749	8943988	8700699	8040381	8655541	8933464	6037262	5512851	5116609	2624930	2595846	2863500	5914485	5.79634e+06	5609519	4887867	5009901	4991157
31	N-acetylaspartate (NAA)	Amino Acid	Alanine and Aspartate Metabolism	22185	LC/MS Polar	100000787	3143	174.041	997-55-7;997-55-7	65065	C01042	HMDB00812	45469268	28204136	23352138	52455140	42719412	74543184	46612284	63031740	53437588	13705812	15630209	37116600	14279777	25642804	10967968	25942392	68323480	23236164
40	N-acetyl-aspartyl-glutamate (NAAG)	Amino Acid	Glutamate Metabolism	35665	LC/MS Pos	100001612	1575.4	305.098	3106-85-2	5255	C12270	HMDB01067	589964	327496	293286	499215	554597	698060	473208	696965	459649	85498	150564	326552	100850	326916	106525	172061	563352	184402
901	N-acetyl-glucosamine 1-phosphate	Carbohydrate	Aminosugar Metabolism	15741	LC/MS Polar	1212	4052	300.049	31281-59-1	440364	C04256	HMDB01367	530610	251631	434792	182694	48619.5	171693	133934	92151	111712	447918	312204	336350	140966	224492	102142	197691	144826	60081.3
900	N-acetylglucosamine 6-phosphate	Carbohydrate	Aminosugar Metabolism	15107	LC/MS Polar	1213	4114	300.049	102029-88-9	439219	C00357	HMDB02817	865415	637316	948713	659036		596237	482252	825901	689325	1319344	664834	1310441	504507	532027	621853		209903	378721
38	N-acetylglutamate	Amino Acid	Glutamate Metabolism	15720	LC/MS Pos	100000282	1492	190.071	5817-08-03	70914	C00624	HMDB01138	40012384	43039728	41165100	29807814	32804552	34433284	33220884	25473672	29528040	26133488	28542972	35685536	23799804	22188752	20321364	26341656	24121282	24066398
39	N-acetylglutamine	Amino Acid	Glutamate Metabolism	33943	LC/MS Pos	100001253	1193	189.087	2490-97-3	182230	C02716	HMDB06029	38788128	43984760	41274040	32723560	40656640	39122896	18635024	15591775	16359968	5852894	5949325	7567107	28487114	27765010	23654512	18501570	21284480	19286408
2	N-acetylglycine	Amino Acid	Glycine, Serine and Threonine Metabolism	27710	LC/MS Polar	100001006	1780	116.035	543-24-8	10972		HMDB00532	3693925	4437313	4212142	3637267	4261773	4254512	2857659	2684187	2987805	1809970	2326263	2138646	3425631	3527948	3579897	2727963	2629019	2760248
52	N-acetylhistidine	Amino Acid	Histidine Metabolism	33946	LC/MS Pos	100001293	848	198.087	39145-52-3	75619	C02997	HMDB32055	12527707	12796461	13909477	16824544	17536984	17743144	9123317	8604276	8.33815e+06	5839496	5207025	5706512	11100966	13016965	12394613	10385431	10084315	9691584
251	N-acetylisoleucine	Amino Acid	Leucine, Isoleucine and Valine Metabolism	33967	LC/MS Neg	100001276	2275	172.098	3077-46-1	2802421			443654	336202	425389	389646	421824	471901	254116	231715	172874	165537	174961	177284	247363	206823	166530	204500	186935	219898
221	N-acetylleucine	Amino Acid	Leucine, Isoleucine and Valine Metabolism	1587	LC/MS Neg	1082	2361.4	172.098	1188-21-2	70912	C02710	HMDB11756	1999046	1850871	1948562	1424460	1.68957e+06	1.65963e+06	1026087	696288	929463	275583	330988	386866	478596	533052	543926	619739	517123	808525
272	N-acetylmethionine	Amino Acid	Methionine, Cysteine, SAM and Taurine Metabolism	1589	LC/MS Neg	1083	1787	190.054	65-82-7	448580	C02712	HMDB11745	5182135	5579784	5316240	5716331	6012271	6576744	5720080	5367248	4940472	5123304	5559200	5317676	5273134	4952229	5513908	6284377	6.98653e+06	6186809
907	N-acetylneuraminate	Carbohydrate	Aminosugar Metabolism	32377	LC/MS Polar	1162	3072.6	308.099	131-48-6	439197	C00270	HMDB00230	2279847	2.07969e+06	2452115	1772743	1995861	1.99837e+06	3335118	3720884	3916183	5688824	5319436	5288424	4059552	3599253	3.99181e+06	3714852	3731003	3707950
95	N-acetylphenylalanine	Amino Acid	Phenylalanine and Tyrosine Metabolism	33950	LC/MS Neg	100001256	2597	206.082	2018-61-3	74839	C03519	HMDB00512	150421	136255	187303	151537	180250	118582	192218	158056	164213	127316	168289	140964	154606	151967	175449	192741	177458	157069
10	N-acetylserine	Amino Acid	Glycine, Serine and Threonine Metabolism	37076	LC/MS Pos	100001851	1021	148.06	97-14-3	65249		HMDB02931	5.8498e+06	5479648	5444683	5209002	5453593	5898286	4559109	4591672	4084412	4125583	3.25295e+06	3845162	4277373	4252113	4204412	5003406	4777940	4219672
299	N-acetyltaurine	Amino Acid	Methionine, Cysteine, SAM and Taurine Metabolism	48187	LC/MS Neg	100005466	800	166.018		159864			597503	606438	554256	1.03464e+06	1024628	1.03036e+06	433343	326526	338833	493564	485083	496884	472493	508832	525528	274931	242580	246133
15	N-acetylthreonine	Amino Acid	Glycine, Serine and Threonine Metabolism	33939	LC/MS Neg	100001274	821.6	160.062	17093-74-2	152204	C01118		818386	757573	825185	811538	823659	840768	984048	874038	759011	851876	690686	618088	951639	871666	986958	1094005	1199147	899092
262	N-acetylvaline	Amino Acid	Leucine, Isoleucine and Valine Metabolism	1591	LC/MS Neg	1084	1704	158.082	96-81-1	66789		HMDB11757	221381	196980	212641	251566	259368	291213	173036	171447	168568	209037	198798	230670	159817	159027	157793	167585	179041	167096
320	N-delta-acetylornithine	Amino Acid	Urea cycle; Arginine and Proline Metabolism	43249	LC/MS Pos	100004523	887	175.108		9920500			19680852	19657574	20803200	15184291	17665170	16377562	24732726	22034644	21872308	27410414	25758456	28802508	27137872	12422853	28166884	22000734	21411342	23418300
1548	nervonoyl sphingomyelin*	Lipid	Sphingolipid Metabolism	47153	LC/MS Polar	100005986	850	857.675	94359-13-4				507602		601227	446576						638632		686243	550492	654033				625888
273	N-formylmethionine	Amino Acid	Methionine, Cysteine, SAM and Taurine Metabolism	2829	LC/MS Neg	194	1543.8	176.039	4289-98-9	439750	C03145	HMDB01015	475723	467430	369751	454583	319412	533275	380901	332266	295372	298289	325132	291983	414682	332208	415627	419752	416305	355468
2792	N-glycolylneuraminate	Xenobiotics	Food Component/Plant	37123	LC/MS Polar	100001491	3327.5	324.094	1113-83-3	123802	C03410	HMDB00833	5016049	5602504	5686383	6758611	5941876	6.60126e+06	9958970	9802109	10493232	14413884	13934142	14674186	10155323	9287328	9653093	10135129	10154954	10657972
2374	nicotinamide	Cofactors and Vitamins	Nicotinate and Nicotinamide Metabolism	594	LC/MS Pos	432	1271.1	123.055	98-92-0	936	C00153	HMDB01406	1731930624	1762066560	1816384128	1876480640	1753922176	1893632256	2486830848	2345835008	2271339520	2220418816	2012207360	2271563520	2393857024	2285150208	2350250240	2437566976	2491192064	2190598912
2378	nicotinamide adenine dinucleotide (NAD+)	Cofactors and Vitamins	Nicotinate and Nicotinamide Metabolism	44685	LC/MS Pos	1310	1407	332.562	53-84-9	5893	C00003	HMDB00902	3396792	1679714	3266790	2819301	1532357	2995901	3603048	3845170	3.60451e+06	4408191	1.92501e+06	2299631	3933955	2659264	4272570	4356648	4717504	4212378
2371	nicotinate	Cofactors and Vitamins	Nicotinate and Nicotinamide Metabolism	1504	LC/MS Neg	567	1180	122.025	59-67-6	938	C00253	HMDB01488	32209206	35504184	24155680	27854660	31038856	34876312	41423168	27344392	26360230	26257032	42117896	37396744	38472176	36481904	30409620	37929792	28917636	30259508
324	N-methyl proline	Amino Acid	Urea cycle; Arginine and Proline Metabolism	37431	LC/MS Pos	100001956	831	130.086	475-11-6	557			1041789	1723550	2260807	3098032	2912234	3141996	2.90446e+06	2766990	2.78719e+06	2209295	2.09279e+06	2394381	2523925	2.78896e+06	2.90558e+06	2298397	2482466	2833195
49	N-methyl-4-aminobutyric acid	Amino Acid	Glutamate Metabolism	39577	GC/MS	100003152	1379.8	116.1	1119-48-8	1550042;70703			820444	864687	943706	1.01372e+06	1.1304e+06	1.27585e+06	521667	570076	484359	655370	714771	699110	471258	531136	608045	668966	741250	656518
3289	N-methylpipecolate	Xenobiotics	Chemical	47101	LC/MS Pos	100005383	1129	144.102	41447-17-0	11862129;11286529			2674930	2720547	2745565	3.63917e+06	2761830	3130594	2448613	1470443	2406495	1694116	2241604	1863996	1807463	1972792	2375917	2.38936e+06	2358852	2086939
1158	N-octanoylglycine	Lipid	Fatty Acid Metabolism(Acyl Glycine)	43502	LC/MS Neg	100003940	4335.4	200.129	14246-53-8	84290		HMDB00832	142591	73215	117532	199894	186544	269085	98125	163753	116161	80010	95065	96874	71328	74106	80929	185142	197454	137363
1319	N-oleoyltaurine	Lipid	Endocannabinoid	39732	LC/MS Neg	100003119	5610	388.253	52514-04-2	6437033			790058	475978	877056	802644	681555	756546	181856	193757	239506	771347	620789	780510	426130	537413	503321	276529	215815	424122
366	norophthalmate*	Amino Acid	Glutathione Metabolism	39251	LC/MS Pos	100002287	975	276.119	1116-21-8	5489007		HMDB05766	849790	1137390	1082057	957323	3034687	923883	794442	862564	846574	327796	251265	397325	603050	436357	501048	832612	884564	708211
1159	N-palmitoyl glycine	Lipid	Fatty Acid Metabolism(Acyl Glycine)	42092	LC/MS Neg	100003686	5580	312.254	2441-41-0	151008			240735	116662	423617	427303	331131	430859	126521	219476	53707	312872	116953	192099	304455	347411	322782	93368	142186	366613
1321	N-palmitoyltaurine	Lipid	Endocannabinoid	39835	LC/MS Neg	100003239	5560	362.237	83982-06-3				1245118	922352	1686944	924211	517655	1119959	151403		165671	1171059	825059	1039529	672199	456032	641390	172225		380531
1320	N-stearoyltaurine	Lipid	Endocannabinoid	39730	LC/MS Neg	100003240	5782	390.268	63155-80-6	168274			76978	29983	107459	142879	55064	67653	43992	26980		169795	97639	171044	61416	110546	121061	37498
1114	oleamide	Lipid	Fatty Acid, Amide	32458	LC/MS Neg	1504	6581.5	280.265	301-02-0	5283387	C19670	HMDB02117	30077234	2.2415e+06	40885144	27028486	32509206	14276481	44135776	22025452	12549658	68328184	33605936	20342242	18890792	10525340	17004744	29034944	20084224	42679604
968	oleate (18:1n9)	Lipid	Long Chain Fatty Acid	1359	GC/MS	442	1984.4	339.2	112-80-1	445639	C00712	HMDB00207	2.36587e+06	2644697	3.04541e+06	3.34735e+06	8.22509e+06	3.84846e+06	3.67981e+06	3906828	4.2122e+06	2.90682e+06	2.68716e+06	2.19856e+06	2.72331e+06	2.61111e+06	3.74331e+06	3.33951e+06	4.60619e+06	4.52388e+06
1309	oleic ethanolamide	Lipid	Endocannabinoid	38102	LC/MS Neg	1137	6900	324.291	11-58-0;111-58-0	5283454		HMDB02088	3559181	2961826	3860865	4135151	4675270	3977864	2484118	4526002	2892929	3127199	2836805	2394427	3475633	3100826	3213049	2884733	4364162	3133771
1178	oleoylcarnitine	Lipid	Fatty Acid Metabolism(Acyl Carnitine)	35160	LC/MS Pos	100001501	5215	426.358	38677-66-6	6441392;53477789		HMDB05065	1550988	2863544	2327476	2017521	1290800	2515423	2995244	1257618	1683188	1185218	2171490	2491734	2021796	2396154	1398630	1629293	1923707	2058647
1476	oleoyl-linoleoyl-glycerophosphocholine (2)*	Lipid	Lysolipid	48390	LC/MS Polar	100006166	860	828.576					3005246	5465677	2858260	3167276	301270	3290010	6826914		3504857	3689103	7565664	3.58865e+06	2879268	2736517	6075777	7760995	7.17382e+06	3473131
2505	O-methylcatechol sulfate	Xenobiotics	Benzoate Metabolism	46111	LC/MS Neg	100004208	2344	203.002		22473			13823	13935	15667	33369	20996	44371		25539		14700	29514			22465	23637	20386	11856	28621
365	ophthalmate	Amino Acid	Glutathione Metabolism	34592	LC/MS Pos	100001311	1462	290.135	495-27-2	7018721		HMDB05765	93812056	100640016	103060232	65374028	61576424	67835120	64230192	58948260	56193604	115137008	99167896	109656040	40572256	38603928	42405184	92542960	101389616	97845952
307	ornithine	Amino Acid	Urea cycle; Arginine and Proline Metabolism	1493	LC/MS Pos	444	614	133.097	3184-13-2	6262	C00077	HMDB03374	134767312	115940936	125116712	127671768	130479344	139442480	182834480	168700208	175082240	174432560	132987192	144067008	156626720	140326848	157302464	182022992	189159728	181216864
2311	orotate	Nucleotide	Pyrimidine Metabolism, Orotate containing	1505	LC/MS Polar	445	1638.1	155.01	50887-69-9	967	C00295	HMDB00226	26726306	23882850	31552144	33211052	31409306	25298176	19865992	23011252	23438760	17504488	9327073	14367750	9942103	6.55683e+06	10953512	8499477	8364977	11528164
2313	orotidine	Nucleotide	Pyrimidine Metabolism, Orotate containing	35172	LC/MS Polar	100001416	2250	287.052	314-50-1	92751	C01103	HMDB00788	2003707	1814636	1899252	2.07324e+06	1816251	2295589	2021181	2.03939e+06	2.05459e+06	2500891	2525576	2668457	2411069	2042889	1930319	1963914	1840324	1820129
3186	O-sulfo-L-tyrosine	Xenobiotics	Chemical	45413	LC/MS Neg	100005384	990	260.023		514186			123582	60388	106116	135536	108953	136758	118064	90224	86275	143051	144265	161038	181694	150979	147012	151094	167982	152040
2411	oxalate (ethanedioate)	Cofactors and Vitamins	Ascorbate and Aldarate Metabolism	20694	LC/MS Polar	100000841	3803	88.988	144-62-7	971	C00209	HMDB02329	18276766	14487593	16044904	14743345	12180981	16897334	16757541	20022552	16602769	10808164	16585227	16330268	16913716	14727862	16646343	21261884	15633498	15227131
936	oxaloacetate	Energy	TCA Cycle	47173	LC/MS Neg	447	575	130.999	328-42-7	970	C00036	HMDB00223	28176	24231	36724	18893	9498	18750	48927	13595	26235	9830	16662	28443	45364	37531		10582	6172
961	palmitate (16:0)	Lipid	Long Chain Fatty Acid	1336	GC/MS	424	1905.4	313.2	57-10-3	985	C00249	HMDB00220	13870764	14878862	17307440	18673254	32099066	21854012	13999873	15363630	16974274	15344350	14855405	13289484	14362012	12780917	17889426	13250845	17418236	16720881
962	palmitoleate (16:1n7)	Lipid	Long Chain Fatty Acid	33447	LC/MS Neg	452	5475	253.217	373-49-9	445638	C08362	HMDB03229	215012480	274949408	308800192	339985152	1013231552	384225920	271896352	300204576	383987456	226070080	167261984	159692288	288707680	312409792	334088032	322645888	388437984	358073760
1312	palmitoyl ethanolamide	Lipid	Endocannabinoid	38165	LC/MS Neg	1489	6760	298.275	544-31-0	4671	C16512	HMDB02100	12583629	10168700	13148695	15512338	17039780	14731714	13587556	17731652	14391804	14754975	14221565	14109569	15789566	14457247	14094653	13638112	19045852	14030857
1530	palmitoyl sphingomyelin	Lipid	Sphingolipid Metabolism	37506	GC/MS	100002107	2524	311.3	6254-89-3	9939941			1987363	2.07252e+06	2377374	2.49566e+06	2.96291e+06	2.72693e+06	3.72919e+06	4450669	4739055	4803591	4854858	4.09451e+06	3.85478e+06	4.22984e+06	5.00696e+06	3.50887e+06	4781040	4248548
1466	palmitoyl-arachidonoyl-glycerophosphocholine (2)*	Lipid	Lysolipid	48392	LC/MS Polar	100006157	790	826.56					17256984	22647174	17020300	17619992	10167879	18486120	20440926	8131715	12095696	17598260	19341044	16652819	18410692	16628474	21818182	17085990	20562968	17180848
1176	palmitoylcarnitine	Lipid	Fatty Acid Metabolism(Acyl Carnitine)	44681	LC/MS Pos	100000776	5204	400.342	6865-14-1	461	C02990	HMDB00222	1012594	1725684	1357221	1424619	689451	1376420	1809798	689364	1374590	1333601	1767530	2021563	1.47299e+06	1358576	1052946	822346	1075251	1420783
1467	palmitoyl-linoleoyl-glycerophosphocholine (1)*	Lipid	Lysolipid	48385	LC/MS Polar	100006133	870	802.56					13263879	23577178	12921656	14567688	34174640	15089651	21083148	22602990	22484720	12224400	36155844	10871690	11141189	10325589	18481794	32241220	28150410	11466755
2400	pantethine	Cofactors and Vitamins	Pantothenate and CoA Metabolism	39791	LC/MS Neg	100002991	3590	553.237	16816-67-4	452306	C12661	HMDB03828	1345962	1256482	727752	615361	396853	662557	1945606	2035495	1.67289e+06	1908443	2352365	2694246	1481542	1744854	1485904	1963202	1103688	1480025
2399	pantothenate	Cofactors and Vitamins	Pantothenate and CoA Metabolism	1508	LC/MS Neg	1024	1498.7	218.103	137-08-6	6613	C00864	HMDB00210	10304718	11493867	11403811	10852875	9992811	11677005	14357806	13456326	14475281	13679793	16507914	14301021	12661288	12479465	15880166	13457788	13679613	12407231
122	phenol sulfate	Amino Acid	Phenylalanine and Tyrosine Metabolism	32553	LC/MS Neg	100001510	2156	172.991	937-34-8	74426	C02180	HMDB60015	2680738	2343313	2551151	3.49952e+06	3415241	3.55417e+06	2827221	2594888	3003240	4558704	4916431	4799408	6709770	6859027	7281985	1.77341e+06	1533003	1556981
105	phenylacetylglycine	Amino Acid	Phenylalanine and Tyrosine Metabolism	33945	LC/MS Neg	100001275	2375	192.067	500-98-1	68144	C05598	HMDB00821	472651	430935	486089	894163	953230	961087	776934	700349	606677	636346	733974	651671	1176097	1219027	1285234	1020202	963569	887897
94	phenylalanine	Amino Acid	Phenylalanine and Tyrosine Metabolism	64	LC/MS Pos	460	2050	166.086	63-91-2	6140	C00079	HMDB00159	2270233344	1928222976	2170192896	2113152384	2225876480	2447133440	2761152768	2693833984	2698664448	2820052480	2240715776	2515206400	2508350720	2356591872	2706798336	2814301440	3071816192	2994246912
584	phenylalanylalanine	Peptide	Dipeptide	41374	LC/MS Pos	100003589	2120	237.123	3918-87-4	6993123;5488196			226554	198337	282611	316864	536859	491447	1037627	804689	810179	487611	785272	621042	669241	681755	674154	673967	1253548	1223334
586	phenylalanylaspartate	Peptide	Dipeptide	41419	LC/MS Pos	100003595	1920	281.113	22828-05-3	335051			891309	1136444	902726	513421	1073439	647458	3188010	1773048	2.0423e+06	967117	1.91288e+06	1959272	1.95697e+06	2166200	1829586	2360892	2430159	3338347
588	phenylalanylglycine	Peptide	Dipeptide	41370	LC/MS Pos	100003588	2155	223.108	721-90-4	98207			445904	452541	526105	656874	1167349	873508	2.08827e+06	1.62374e+06	1.70104e+06	896275	1.51419e+06	1218056	1.51004e+06	1369852	1423207	1660276	2637492	2499175
595	phenylalanylserine	Peptide	Dipeptide	40017	LC/MS Pos	100003252	1815	253.118	16053-39-7	9859812			184016	213654	231838	312711	367459	331292	616749	390959	456270	322846	495633	416334	442522	374391	495947	480985	704408	692200
3273	phenylcarnitine*	Xenobiotics	Chemical	43265	LC/MS Pos	100004555	2629.9	266.139	105450-08-6				630103	704441	641681	760830	903162	864166		50415		1557781	1556310	1850216	375687	391033	398248
99	phenyllactate (PLA)	Amino Acid	Phenylalanine and Tyrosine Metabolism	22130	LC/MS Neg	100000774	2208	165.056	828-01-3	3848	C05607	HMDB00779	66585	62663	68756	88946	65939	73021	139030	168406	97949	47702	63845	106642	84856	48445	53709	75108	126097	61013
159	phenylpropionylglycine	Amino Acid	Phenylalanine and Tyrosine Metabolism	35434	LC/MS Neg	100001591	2945.3	206.082	56613-60-6	152323		HMDB00860	783432	915869	943642	1314996	1643882	1283131				297648	295279	303159	524334	559372	499968
946	phosphate	Energy	Oxidative Phosphorylation	11438	GC/MS	461	1307.7	298.9	7664-38-2	1061	C00009	HMDB01429	232568752	240308064	274895040	285911200	313340192	331470912	257625680	286902080	296453920	299366848	285852384	271572864	273104384	240665680	313556608	258131968	308736064	296010592
761	phosphoenolpyruvate (PEP)	Carbohydrate	Glycolysis, Gluconeogenesis, and Pyruvate Metabolism	597	LC/MS Neg	463	587.3	166.975	10526-80-4	1005	C00074	HMDB00263	47501	70381	444734	171077	104643	129736	18911	117572	172708	90084		18210	68622	74439	135369	42941	93018	92475
1358	phosphoethanolamine	Lipid	Phospholipid Metabolism	1600	LC/MS Neg	1026	638	140.012	1071-23-4	1015	C00346	HMDB00224	2991272	2719641	2484813	3347522	3956980	3336148	3502801	3642067	4.14864e+06	5352742	4060221	4501477	5221778	5142363	4820210	3742575	4258713	4068402
2401	phosphopantetheine	Cofactors and Vitamins	Pantothenate and CoA Metabolism	15504	LC/MS Neg	100000328	1596.9	357.089	NA	987	C01134	HMDB01416	10727542	15068618	14619847	21290650	22206056	25258134	17766888	14602350	17050358	21786730	22286516	22244164	18674312	18650524	20375424	23178604	22850584	20227680
87	pipecolate	Amino Acid	Lysine Metabolism	1444	LC/MS Pos	1025	1120	130.086	4043-87-2	849	C00408	HMDB00070	60346200	58992876	60463460	50885964	53269672	53791104	32043324	27946216	28550104	48135016	45040096	49909332	31263898	32321464	34607952	31739580	30406432	30337576
328	pro-hydroxy-pro	Amino Acid	Urea cycle; Arginine and Proline Metabolism	35127	LC/MS Pos	100001167	950	229.118	18684-24-7	11673055		HMDB06695	1442928	1619053	1.61562e+06	1829448	2274279	1949296	2351058	2100321	2189460	2415847	2238760	2246781	1900598	1758038	2037573	2487561	2527788	2225891
308	proline	Amino Acid	Urea cycle; Arginine and Proline Metabolism	1898	LC/MS Pos	480	805	116.071	147-85-3	145742	C00148	HMDB00162	610785792	574644672	614807680	664359680	648129280	679813312	823439680	792611840	785221376	714842240	591466304	653094208	771129280	725160960	736273408	790685312	888888384	796255232
599	prolylalanine	Peptide	Dipeptide	40705	LC/MS Pos	100003668	888	187.108	6422-36-2	418041			2213976	4652221	3525068	3204967	5.37469e+06	3.46182e+06	7492194	3343446	4855274	4596186	9237580	9979510	4932330	6010204	4505157	6702772	7678653	7292097
603	prolylglutamate	Peptide	Dipeptide	41381	LC/MS Pos	100003673	980	245.113	67644-00-2	3563697			1721353	1793672	1740760	2253659	2715207	2372620	3.15045e+06	2.98672e+06	2917958	3461351	3022426	3449598	2619256	2592861	3.10587e+06	3.28818e+06	3461433	3.44065e+06
605	prolylglycine	Peptide	Dipeptide	40703	LC/MS Pos	100003674	875	173.092	2578-57-6	7408076;6426709			1425681	1818810	1.63338e+06	1736560	2202525	2003853	3283046	2069951	2120869	2506891	4230195	4595704	2870756	2995973	1997592	3692309	3119324	3350811
611	prolylproline	Peptide	Dipeptide	40731	LC/MS Pos	100003678	1484	213.123	20488-28-2	11902928;11622593			5467643	4465899	5128580	6.64034e+06	4109761	6.79793e+06	7.29995e+06	6.7652e+06	5727339	7558902	5179911	7.03908e+06	7778908	6410217	6090345	6471815	8.07932e+06	5771824
616	prolylvaline	Peptide	Dipeptide	40720	LC/MS Pos	100003682	1653	215.139	52899-09-9	152307;6992339			114858	568582	361621	604441	767888	599819	1970962	568633	1095030	826705	1436762	1519109	697381	762751	820654	1013062	1.76509e+06	1476320
1150	propionylcarnitine	Lipid	Fatty Acid Metabolism (also BCAA Metabolism)	32452	LC/MS Pos	100001162	1590	218.139	17298-37-2	107738	C03017	HMDB00824	40055028	16612492	29182340	21289588	18242734	24169384	34789052	58743788	36876060	87902768	46908380	62644876	41266324	40877704	41545860	31877216	19201032	17507404
1151	propionylglycine	Lipid	Fatty Acid Metabolism (also BCAA Metabolism)	31932	LC/MS Polar	100001150	1502.5	130.051	21709-90-0	98681		HMDB00783	3.6367e+06	3654159	2735756	3490714	4194684	3.24271e+06	2565336	3075306	3201160	802076	648451	650295	2694163	2597433	2684764	1136218	2038224	2100157
1258	prostaglandin F2alpha	Lipid	Eicosanoid	19398	LC/MS Neg	100000574	4658	353.233	551-11-1	5280363	C00639	HMDB01139	158312	99406	151663	137943	82486	120141	108957	84327	132072	143460	101958	145444	167923	138099	136453	106118	145893	174783
2325	pseudouridine	Nucleotide	Pyrimidine Metabolism, Uracil containing	33442	LC/MS Pos	821	1173	245.077	1445-07-4	15047	C02067	HMDB00767	2639713	2736333	2685846	2692518	2527476	2962549	2633707	2308483	2486933	2525273	2252488	2536994	2676344	2772702	2927373	2486029	2686355	2593958
2436	pterin	Cofactors and Vitamins	Pterin Metabolism	43023	LC/MS Pos	100004216	1545	164.057	22363-60-4	73000	C00715	HMDB00802	8.24178e+06	8985742	9171889	9028017	8263058	9808259	11031820	11257135	10859513	13803040	13418140	13157207	15477496	14963457	16863572	12902251	12556858	11638807
2471	pyridoxal	Cofactors and Vitamins	Vitamin B6 Metabolism	1651	LC/MS Neg	491	1534.9	166.051	65-22-5	1050	C00250	HMDB01545	208661	224152	361960	275982	279410	307285	228372	226851	245616	312283	360344	289830	345645	392082	385955	275507	302113	256837
2472	pyridoxate	Cofactors and Vitamins	Vitamin B6 Metabolism	31555	LC/MS Neg	100001121	2185	182.046	82-82-6	6723	C00847	HMDB00017	2278957	2200038	2420144	2958414	3096278	3595197	2616433	2680002	2459851	4046417	4597947	3835222	2571254	2631555	3.26922e+06	3.24004e+06	3.27972e+06	2969871
2467	pyridoxine (Vitamin B6)	Cofactors and Vitamins	Vitamin B6 Metabolism	608	LC/MS Neg	936	1657	168.067	58-56-0	1054	C00314	HMDB02075	50455	52204	23256	42851	60636	56438	54565	51022	39663	35342	75877	59924	92981	98013	81210	67588	78645	50384
47	pyroglutamine*	Amino Acid	Glutamate Metabolism	46225	LC/MS Pos	100001540	750	129.066	2353-44-8	134508			17741472	21281742	20070308	18979560	19725092	18244616	14846175	12821772	11453325	12219915	13036680	14668583	12845927	14471513	12399543	14030829	14464283	13586867
619	pyroglutamylvaline	Peptide	Dipeptide	32394	LC/MS Neg	100001132	1755	227.104	21282-10-0	152416			72095	53596	76424	112850	60571	65314	60276	91949	76458	70771	59973	61068	63291	67761	118483	80510	80282	71485
762	pyruvate	Carbohydrate	Glycolysis, Gluconeogenesis, and Pyruvate Metabolism	42582	LC/MS Neg	823	732.4	87.0088	127-17-3	1060	C00022	HMDB00243	3541880	4502019	5508355	5342191	3258332	5968149	4780714	3905628	3670440	3.97824e+06	3577153	3608891	4165996	4000168	4807466	3967595	3482003	3659261
2631	retinal (all trans; 11-cis)	Xenobiotics	Food Component/Plant	40807	LC/MS Pos	100004088	5821	285.221					384324	2373741	489520	20982180	23177408	2297163	17524728	7522031	3305422	31803204	4886226	1419386	2001963	961628	1435138	1533620	3079311	2923058
782	ribitol	Carbohydrate	Pentose Metabolism	15772	GC/MS	100000406	1692.4	217	488-81-3	6912	C00474	HMDB00508	628212	644966	681681	862645	855583	1074473	1.22434e+06	1.24837e+06	1.0517e+06	811233	812567	781197	971915	991488	1.17135e+06	780986	1.18636e+06	768196
2396	riboflavin (Vitamin B2)	Cofactors and Vitamins	Riboflavin Metabolism	1827	LC/MS Pos	500	3098.3	377.146	83-88-5	493570	C00255	HMDB00244	15987687	12449873	13847825	13997615	13413313	16954080	17143930	17020636	15584715	19593022	17715148	21416276	17968226	17233420	18097740	21793452	20545170	17285696
783	ribonate	Carbohydrate	Pentose Metabolism	27731	LC/MS Polar	100001007	2425	165.04	5336-08-03	5460677			91460584	85128296	100898728	88597152	87389840	83298256	97870280	96412408	98215480	71281512	81419264	77872144	105314096	98825128	98234880	99000176	96625728	55692304
781	ribose	Carbohydrate	Pentose Metabolism	12080	GC/MS	914	1639.2	204	50-69-1	5779	C00121	HMDB00283	6292445	6662432	8201228	10722073	11054565	12156087	11101888	11196720	9671415	9005463	9678198	8.33809e+06	11010594	10965535	11402284	10359010	11604449	11517325
772	ribose 1-phosphate	Carbohydrate	Pentose Phosphate Pathway	1763	LC/MS Polar	219	4025	229.012	50-99-7;58459-37-3	439236	C00620	HMDB01489	1122081	554680	760063	1213718	244024	738862	411265	347680	167156		226867		547881	867328	209984	498911	237718
771	ribose 5-phosphate	Carbohydrate	Pentose Phosphate Pathway	561	GC/MS	19	1928.4	315.1	18265-46-8;108321-05-7	447634	C00117	HMDB00618	474000	659387	791341	704678	768573	792878	550127	470921	544849	286548	438849	366571	528709	413324	419746	454446	466699	562489
779	ribulose	Carbohydrate	Pentose Metabolism	35855	GC/MS	100000147	1662	306.1	488-84-6	151261	C00309	HMDB00621	409356	480695	491183	570982	644537	673979	605476	642423	545694	487209	660452	568562	691307	568516	693009	583613	678008	619098
776	ribulose/xylulose 5-phosphate	Carbohydrate	Pentose Phosphate Pathway	37288	GC/MS	100002179	1935	357.2			C00199		613320	735251	872273	767108	892902	918796	394777	333818	255748	214928	476600	270216	505663	523259	347299	448629	400079	270630
279	S-adenosylhomocysteine (SAH)	Amino Acid	Methionine, Cysteine, SAM and Taurine Metabolism	42382	LC/MS Neg	197	1832.4	383.114	979-92-0	439155	C00021	HMDB00939	18028504	19621632	19473052	19181266	21204924	20223382	13733616	11659384	13136882	15195074	18239112	17140792	12295407	11807415	12196159	12093367	12153937	12339083
278	S-adenosylmethionine (SAM)	Amino Acid	Methionine, Cysteine, SAM and Taurine Metabolism	15915	LC/MS Pos	1263	670	399.145	24346-00-7;86867-01-8;86867-0108	34755	C00019	HMDB01185	2208579	2200177	2473123	3691295	3650109	3750413	4711343	4417157	4288540	5462553	6011179	5107311	6696556	6135661	6285799	5120724	6441758	5479820
3100	salicylate	Xenobiotics	Drug	1515	LC/MS Neg	501	2195	137.024	69-72-7	338	C00805	HMDB01895	236985	206166	254279	327241	288603	337288	443097	368010	414515	424297	504791	373713	467934	461530	521272	720158	478973	498771
4	sarcosine (N-Methylglycine)	Amino Acid	Glycine, Serine and Threonine Metabolism	1516	GC/MS	1023	1182.9	116	107-97-1	1088	C00213	HMDB00271	2.49169e+06	2.43051e+06	2.32066e+06	2.86968e+06	3224765	3.60271e+06	2.69067e+06	2.15265e+06	2.49931e+06	1.06988e+06	1.63451e+06	1.19111e+06	1.91426e+06	1.57081e+06	1612904	1.49724e+06	2.46901e+06	1.92648e+06
774	sedoheptulose-7-phosphate	Carbohydrate	Pentose Phosphate Pathway	35649	LC/MS Neg	100001628	599.6	289.033	2646-35-7	616	C05382	HMDB01068	4595143	4469374	4840045	4670180	3917183	4996766	6112114	5278597	6912271	10926396	9111538	13984541	6625062	6076895	8595244	6040106	5847468	8965988
9	serine	Amino Acid	Glycine, Serine and Threonine Metabolism	1648	LC/MS Pos	503	676.7	106.05	56-45-1	5951	C00065	HMDB00187	140812016	106466712	129041752	151076464	135761328	159623648	168203376	184849840	174587360	168483568	125130048	129507960	166310176	158529328	163141536	185660864	197916768	189554800
205	serotonin (5HT)	Amino Acid	Tryptophan Metabolism	2342	LC/MS Pos	504	1654	177.102	153-98-0	5202	C00780	HMDB00259		189070		332889	200491	158870	72688	41097	152152	66058	63364	32301	83051	49173	58335		104787	244755
628	serylleucine	Peptide	Dipeptide	40066	LC/MS Pos	100003202	2109	219.134	6665-16-3	7015695			632592	996700	829895	1081399	1570221	1248818	2447016	1220467	1.86884e+06	1350869	1.98839e+06	1514768	1.58191e+06	1539588	1382195	1.98502e+06	2497352	2551005
630	serylphenyalanine	Peptide	Dipeptide	40054	LC/MS Pos	100003253	2351	253.118					26150	111576	102142	93615	153836	86179	275070	127343	144340	104159	197400	198105	147430	163942	183109	175147	281679	356653
633	seryltyrosine	Peptide	Dipeptide	42077	LC/MS Pos	100003525	1735	269.113	21435-27-8	4575735			37047	122540	70604	123822	207340	163994	249225	42041	135353	100857	265417	245009	113187	236065	173221	247617	311128	262820
361	S-lactoylglutathione	Amino Acid	Glutathione Metabolism	15731	LC/MS Pos	1343	1687	380.112	54398-03-7	440018	C03451	HMDB01066	3217771	2726069	3.03088e+06	2341574	1603421	2397975	733829	639451	671198	155710	197886	36590	451939	418094	628433	746267	738919	770500
291	S-methylcysteine	Amino Acid	Methionine, Cysteine, SAM and Taurine Metabolism	39592	LC/MS Pos	100002749	848	119.016	1187-84-4	24417		HMDB02108	432909	241517	495285	539328	1218208	593765	648495	466837	394177	687435	590602	612448	527119	354879	542414	398466	707515	800972
360	S-methylglutathione	Amino Acid	Glutathione Metabolism	33944	LC/MS Pos	100001259	1600	322.107	2922-56-7	3605667	C11347		22281568	22524240	22331028	24851912	23528380	26144204	20150270	16855174	18475126	30856554	23327664	26597440	25910652	23427982	25897918	23426092	22609302	22076586
274	S-methylmethionine	Amino Acid	Methionine, Cysteine, SAM and Taurine Metabolism	38127	LC/MS Pos	100002183	610.1	164.074	3493-12-07	458	C05319		779100	869775	626385	56866296	55832428	57717936	42643720	39060640	39040272	47648624	41743152	43792504	100175056	77840896	85378560	120140	223796	100716
344	spermidine	Amino Acid	Polyamine Metabolism	485	LC/MS Pos	50	533.5	146.165	124-20-9	1102	C00315	HMDB01257	23610242	26476544	23489364	25596244	24052328	29127056	27115514	16549573	21112744	22534744	25218518	31125676	27146120	28196924	24158692	22309588	21857488	28416122
1527	sphinganine	Lipid	Sphingolipid Metabolism	17769	LC/MS Pos	313	5178.3	302.305	3102-56-5	3126	C00836	HMDB00269	3745619	5079518	4651026	8.15292e+06	3691710	7.36566e+06	11807018	6480420	9007430	10167077	12315846	12744069	11416747	12059999	9825333	7282267	9724286	10454710
1536	sphingosine	Lipid	Sphingolipid Metabolism	17747	LC/MS Pos	297	5179.9	300.29	123-78-4	5353955	C00319	HMDB00252	17569292	25505572	23878254	40483120	20384622	39377244	65116316	33109354	51121376	44528940	58285776	57813048	50042688	53531052	45791508	37913840	55103024	61012668
1562	squalene	Lipid	Sterol	1518	GC/MS	508	2205	69	111-02-4	638072	C00751	HMDB00256	337573	335077	465830	750236	366744	495577	705524	753491	821670	850486	719831	705059	501201	588685	456068	557107	823251	759615
2843	stachydrine	Xenobiotics	Food Component/Plant	34384	LC/MS Pos	100001296	838.7	144.102	4136-37-2	115244	C10172	HMDB04827	182756032	174001456	185339600	160521904	146808528	163405696	225242560	211585728	224223584	203518528	201758352	196897888	206239824	202829120	202550464	221486528	212767024	183709648
966	stearate (18:0)	Lipid	Long Chain Fatty Acid	1358	GC/MS	439	1994.6	341.3	57-11-4	5281	C01530	HMDB00827	5949055	6559665	7.28015e+06	7516142	10014935	8.02158e+06	6207058	7363833	8619446	7.28705e+06	6.29263e+06	5372044	6402761	6509838	8.08644e+06	5285965	7.61543e+06	7845907
993	stearidonate (18:4n3)	Lipid	Polyunsaturated Fatty Acid (n3 and n6)	33969	LC/MS Neg	100001229	5395	275.202	111174-40-4	5312508	C16300	HMDB06547	25265052	36672312	27725724	29300714	58609972	34435052	24586296	22274764	35814396	6.8355e+06	8.19047e+06	6505084	26200450	24475480	27263006	28817626	31595792	23287120
1531	stearoyl sphingomyelin	Lipid	Sphingolipid Metabolism	19503	GC/MS	1538	2645	311.3	85187-10-6;85187-10-6	6453725	C00550	HMDB01348	449084	337430	541600	842220	788467	607694	981371	1.50874e+06	1.4245e+06	963734	925848	691778	949712	1.61728e+06	1.37426e+06	1.18177e+06	1.15033e+06	1.39147e+06
1483	stearoyl-arachidonoyl-glycerophosphoethanolamine (1)*	Lipid	Lysolipid	48497	LC/MS Polar	100006316	750	766.539					31480312	9412908	29882522	38120080	8191001	27709140	6965160	7395013	9136735	27736450	5886119	23497960	26832654	28488312	7522270	5725212	7994681	25159732
1474	stearoyl-arachidonoyl-glycerophosphoinositol (1)*	Lipid	Lysolipid	48282	LC/MS Polar	100006136	897	885.549					22235712	21239680	22312148	26403660	24591896	20755520	39537540	32035460	41900080	31878326	30593952	26901788	27810024	28337172	33932264	32050306	35142816	26374400
1486	stearoyl-arachidonoyl-glycerophosphoserine (1)*	Lipid	Lysolipid	48502	LC/MS Polar	100006322	888	810.529					1394508	1084175	1276209	1476335	1.00503e+06	1353368	1913963	1571098	2149299	2967726	1761795	2897930	2418292	2344514	2460559	1773323	2409358	2492914
1177	stearoylcarnitine	Lipid	Fatty Acid Metabolism(Acyl Carnitine)	34409	LC/MS Pos	100001391	5256	428.373	18822-91-8	6426855		HMDB00848	536989	1158566	898620	1108187	489652	839675	1365639	527092	1118651	997033	1332136	1652323	1288941	1290925	834777	485827	789815	1036157
1485	stearoyl-linoleoyl-glycerophosphoethanolamine (1)*	Lipid	Lysolipid	48499	LC/MS Polar	100006320	750	742.539					5364942	1460723	5103417	7.22439e+06	2097182	4731618	881594	2200238	2389090	8558834	307127	6717103	5166663	6027747	1369184	1668457	291345	6032848
933	succinate	Energy	TCA Cycle	1437	LC/MS Polar	252	3149	117.019	110-15-6	1110	C00042	HMDB00254	31466666	28802702	31623490	20268876	28470066	22335062	23118266	17087020	15380181	14684584	25226368	18446708	27574880	27752874	29637244	28861926	20658256	26531170
932	succinylcarnitine	Energy	TCA Cycle	37058	LC/MS Pos	100001948	1419	262.129					4502698	5242112	4698380	2785262	2907789	7613194	7662682	6645697	4.13431e+06	7.17357e+06	8744609	12483650	5293682	11096941	8101582	9835774	7852855	7071257
834	sucrose	Carbohydrate	Disaccharides and Oligosaccharides	1519	LC/MS Polar	935	3092	387.114	57-50-1	5988	C00089	HMDB00258	172893792	129959048	99783520	10288174	4999380	14047327	3789975	5206041	3271869	1194130	871669	1133113	633832	1003906	1.19464e+06	790537	542140	658024
3183	sulfate*	Xenobiotics	Chemical	46960	LC/MS Neg	100002528	616	96.9601	14808-79-8	1118	C00059	HMDB01448	15538692	15826786	16771314	15639840	16984182	17868404	14755472	14272913	15981392	16642888	16197610	17225456	16218782	15745443	17830136	13803295	12777712	13527048
861	tagatose	Carbohydrate	Fructose, Mannose and Galactose Metabolism	35864	GC/MS	100000893	1770	217.1	87-81-0				397473	412952	385104	449677	758549	526442	471719	424160	387355	410631	256562	342800	330809	297096	445754	351201	585019	416580
298	taurine	Amino Acid	Methionine, Cysteine, SAM and Taurine Metabolism	2125	LC/MS Neg	512	690	124.007	107-35-7	1123	C00245	HMDB00251	519834976	509896000	495361376	520056320	500921536	556285248	282222880	246553968	282793728	601305088	633632384	624328256	464437888	463509728	496759392	306792320	286023168	313834496
1738	tauro-beta-muricholate	Lipid	Primary Bile Acid Metabolism	33983	LC/MS Neg	100001250	4774	514.284	25696-60-0	168408		HMDB00932	61007536	99376280	69699712	123220576	134707952	154333088	159349328	137654720	132048960	144761712	164830496	163153760	284874688	241109856	235767072	176948512	204070144	188206176
1734	taurochenodeoxycholate	Lipid	Primary Bile Acid Metabolism	18494	LC/MS Neg	1629	5250	498.289	6009-98-9	387316	C05465	HMDB00951	6007168	8959954	7240304	14314011	18372794	15685500	12466431	12556064	11900590	23594344	24660360	22222850	22907848	18846324	19239524	13786817	14557556	15719241
1731	taurocholate	Lipid	Primary Bile Acid Metabolism	18497	LC/MS Neg	1648	5150	514.284	145-42-6	6675	C05122	HMDB00036	56227820	93574472	70334624	121144368	181193056	159075648	276915552	245554400	246880592	202635168	228844672	221948624	316587872	278130496	281081280	252682096	275253344	275785952
1770	taurocholenate sulfate	Lipid	Secondary Bile Acid Metabolism	32807	LC/MS Neg	100001990	4750	279.614											120749	109670	151721	262623	231640	215370	186467	164070	206967	149528	152035	141702
304	taurocyamine	Amino Acid	Methionine, Cysteine, SAM and Taurine Metabolism	35117	LC/MS Neg	100001418	734	166.029	543-18-0	68340	C01959	HMDB03584	415251	422589	424942	410101	361989	428676	785298	677921	712246	930452	1007284	960705	1236620	1292976	1333972	862454	877346	758714
1742	taurodeoxycholate	Lipid	Secondary Bile Acid Metabolism	12261	LC/MS Neg	1668	5257.4	498.289	207737-97-1	2733768	C05463	HMDB00896	1189121	2.33182e+06	1.4505e+06	2.95431e+06	4529360	3649219	25057228	20887156	21423308	36265084	45388320	40664512	35438764	33936540	36229744	20895980	22881536	19129550
1763	taurohyodeoxycholic acid	Lipid	Secondary Bile Acid Metabolism	43588	LC/MS Neg	100003869	5073	498.289	38411-85-7	119046			3.05812e+06	4628711	3549191	8139688	7077168	9159789	15163882	14147039	13247428	13905640	15320391	14920163	14580114	12171822	11860196	11803761	13109902	12189159
1748	taurolithocholate	Lipid	Secondary Bile Acid Metabolism	31889	LC/MS Neg	100001065	5345	482.295	516-90-5	10595	C02592	HMDB00722	68068	87204		219575	299352	196967	1.18091e+06	1276445	1069266	769871	807364	907632	401479	376079	326996	586823	572652	718635
1749	taurolithocholate 3-sulfate	Lipid	Secondary Bile Acid Metabolism	36850	LC/MS Neg	100001658	5026.7	280.622	64936-83-0	440071	C03642	HMDB02580							616387	575140	541267	369193	426981	390334	356370	339329	372349	173472	175830	162461
1753	tauroursodeoxycholate	Lipid	Secondary Bile Acid Metabolism	39378	LC/MS Neg	100002912	5025	498.289	14605-22-2	9848818		HMDB00874	4194772	6551319	5135848	10677274	11573083	12210935	7208943	6089093	6.43536e+06	10824478	11416149	11882096	19880854	16895820	16023313	9595378	10401288	10389233
2457	thiamin (Vitamin B1)	Cofactors and Vitamins	Thiamine Metabolism	5341	LC/MS Pos	873	702	265.112	59-43-8	1130	C00378	HMDB00325	10667854	11112670	10560875	19759682	16613280	17331376	13113589	16557526	15500071	16202703	10686717	8858259	11017281	10602740	12771692	12063782	16676963	12845099
2459	thiamin diphosphate	Cofactors and Vitamins	Thiamine Metabolism	35670	LC/MS Neg	522	1195.1	423.03	154-87-0	1132	C00068	HMDB01372	138807	132402	134545	124724	149228	165224	239116	235548	223599	234835	215923	232037	250624	193319	241367	252455	262003	211017
3288	thiosulfate	Xenobiotics	Chemical	40086	LC/MS Neg	525	617	112.937	7772-98-7	1084	C05529		28608184	34405540	23495796	32698680	38234440	34686604	42934292	33362282	32204328	37442440	51398556	49691856	34906344	33520268	33653428	40642520	35822500	34685336
2409	threonate	Cofactors and Vitamins	Ascorbate and Aldarate Metabolism	27738	LC/MS Polar	100001022	2384	135.03	70753-61-6	151152	C01620	HMDB00943	505175360	556874624	503048704	309063488	409466432	354248256	558208640	371110464	459251712	423944768	626186368	647167424	437159232	503724992	432079680	519991968	415003872	605173376
14	threonine	Amino Acid	Glycine, Serine and Threonine Metabolism	1284	LC/MS Pos	564	701.5	120.066	72-19-5	6288	C00188	HMDB00167	201996448	191332080	186164064	220344496	216239760	219550544	234564448	234752464	222274064	220844400	195183728	204511440	209134592	200807136	209922784	229447536	249652656	245228096
645	threonylphenylalanine	Peptide	Dipeptide	31530	LC/MS Pos	100001125	2452	267.134	16875-27-7	4099799;4099798				58910	43071	87939	112130	54572	145300	47403	116250	28420	72081	79699	103369	72765	115458	245182	258870	232308
648	threonylvaline	Peptide	Dipeptide	42011	LC/MS Pos	100003534	1596	219.134	99032-17-4	416721;4278432			64303	87721	110776		221660	87086	243563	73219	165352	94586	120931	54268	136027		143938	169572	344800	428026
2364	thymidine	Nucleotide	Pyrimidine Metabolism, Thymine containing	2183	LC/MS Pos	872	1979.5	243.098	50-89-5	5789	C00214	HMDB00273	3842402	3.20842e+06	3099740	2993520	2750050	3494869	2873684	3107264	2914406	5872115	4721493	5402428	3.48141e+06	3.63043e+06	4243177	2816874	2864474	2316603
2365	thymine	Nucleotide	Pyrimidine Metabolism, Thymine containing	604	LC/MS Neg	882	1654	125.036	65-71-4	1135	C00178	HMDB00262	309564	272926	243493	277640	303172	463944	396768	343793	369093	373295	475561	503034	429350	422540	446814	442405	314979	369183
256	tigloylglycine	Amino Acid	Leucine, Isoleucine and Valine Metabolism	1598	LC/MS Pos	1161	2518	158.081	35842-45-6	6441567		HMDB00959	2942193	3372103	3767575	2810819	3520212	3153383	3020918	2647866	2842888	2.00273e+06	1690034	2001850	2703807	2.90957e+06	2723389	2244766	2359723	2507950
255	tiglyl carnitine	Amino Acid	Leucine, Isoleucine and Valine Metabolism	35428	LC/MS Pos	100001597	2354	244.154	64191-86-2	22833596		HMDB02366	2820184	1905364	2240120	2877823	6226111	3433039	3498082	4616482	3828335	7152475	4858546	6694345	3385954	3.75461e+06	3342242	3259997	2659381	2742779
326	trans-4-hydroxyproline	Amino Acid	Urea cycle; Arginine and Proline Metabolism	32306	LC/MS Polar	1001	2845.5	130.051	51-35-4	5810	C01157	HMDB00725	5.45433e+06	6274082	6158752	5292337	5553224	5923914	7272585	6.44344e+06	8098392	3703006	3.84703e+06	3900365	4715480	4460363	4990791	5.51252e+06	5279914	5139361
940	tricarballylate	Energy	TCA Cycle	15729	LC/MS Neg	2053	578	175.025	99-14-9	14925	C19806	HMDB31193	91000	65829	98538	251184	233837	248654	128705	190576	208959	89174	49874	105775	307206	284073	337516	170044	228342	175636
2391	trigonelline (N'-methylnicotinate)	Cofactors and Vitamins	Nicotinate and Nicotinamide Metabolism	32401	LC/MS Polar	100001092	2136	182.046	535-83-1	5570	C01004	HMDB00875	1139100	1263540	1.20122e+06	900977	741605	960591	1251424	1108757	1297606	1.25566e+06	1.2758e+06	1131423	1057764	930957	1112206	1586530	1399170	1279675
179	tryptophan	Amino Acid	Tryptophan Metabolism	54	LC/MS Pos	565	2440	205.097	73-22-3	6305	C00078	HMDB00929	322076384	278055392	298801184	318004448	311053440	346483072	438583232	402420864	412681728	410430208	335654016	369631808	397222080	368997888	404236800	433606656	463273376	465483840
107	tyrosine	Amino Acid	Phenylalanine and Tyrosine Metabolism	1299	LC/MS Pos	815	1516.3	182.081	60-18-4	6057	C00082	HMDB00158	588358400	511769792	550269184	586451200	585251712	676747904	786249216	733519808	761869120	749400320	569288000	684330624	741427200	689261504	810615744	774531456	878805376	835406016
665	tyrosylalanine	Peptide	Dipeptide	40018	LC/MS Pos	100003254	1598	253.118	730-08-5	5496455;7020632				43221	49773	48628	109522	81745	242005	125305	212890	102306	249855	137819	111958	86712	167504	137268	243888	190353
667	tyrosylglutamate	Peptide	Dipeptide	42953	LC/MS Pos	100003251	1561	311.124		7009628			342809	525330	409113	599014	731621	649632	1022462	653070	785564	735907	1085044	939268	799257	855162	835451	923934	1411383	1190966
669	tyrosylglycine	Peptide	Dipeptide	41375	LC/MS Pos	100003598	1605	239.103	673-05-5	259323			518807	708028	692967	838251	1288853	886008	2911411	1546642	2.02422e+06	1099678	2181689	1808343	1732237	1933786	1630133	2.0117e+06	2946461	3137733
2324	uracil	Nucleotide	Pyrimidine Metabolism, Uracil containing	605	LC/MS Pos	825	1152.2	113.035	66-22-8	1174	C00106	HMDB00300	57000848	21530252	42207664	34936872	28294732	43141116	40661996	50039648	44855712	71035848	25726134	31390788	59681384	47497332	57473880	47385352	46341272	41493084
2245	urate	Nucleotide	Purine Metabolism, (Hypo)Xanthine/Inosine containing	1604	LC/MS Neg	1134	757.1	167.021	69-93-2;120K5305	1175	C00366	HMDB00289	1749151	3028751	1520945	2376122	2294153	3643804	4512789	2211729	2369995	4625628	9989302	9492082	3182932	3104563	2458151	2867025	1950994	2353353
306	urea	Amino Acid	Urea cycle; Arginine and Proline Metabolism	1670	LC/MS Pos	533	739	121.072	57-13-6	1176	C00086	HMDB00294	45726504	46662332	44365960	45854400	41901248	42745540	30339972	30018116	30637194	31833972	25021120	25532040	32625408	32610592	36425172	25099932	28187976	28423540
2323	uridine	Nucleotide	Pyrimidine Metabolism, Uracil containing	606	LC/MS Neg	535	1457.6	243.062	58-96-8	6029	C00299	HMDB00296	98320968	97545672	93859528	110869080	89332960	117470328	75896384	70479520	76135768	87436864	99483320	84965064	79443832	75364328	93222144	91389904	96299888	82740264
1751	ursodeoxycholate	Lipid	Secondary Bile Acid Metabolism	1605	LC/MS Neg	1135	5055	391.285	128-13-2	31401	C07880	HMDB00946	1405598	1984965	1932023	3.44238e+06	6002893	4171584	633381	475073	592135	1157013	951921	1116008	2012279	1787578	1842761	904591	891668	1114494
947	valerate	Lipid	Short Chain Fatty Acid	33443	LC/MS Neg	1136	1718	101.061	109-52-4	7991	C00803	HMDB00892	2559787	3319190	2439112	2136991	2018930	3484535	3580618	2308404	2665866	2.05406e+06	4045967	3607971	4719092	3785000	3.59662e+06	4673674	3007196	3.39616e+06
1155	valerylglycine	Lipid	Fatty Acid Metabolism(Acyl Glycine)	36768	LC/MS Pos	100001451	2814	160.097	24003-66-5	4737557		HMDB00927	16662530	17040100	17834408	20166616	23310826	21999688	20572516	16212698	16840396	8837297	7519295	8999570	15641947	17099216	16308792	12890260	12573256	14103823
261	valine	Amino Acid	Leucine, Isoleucine and Valine Metabolism	1649	LC/MS Pos	566	1042.1	118.086	72-18-4	6287	C00183	HMDB00883	992089024	835719232	925916864	876367232	1005623488	970149888	1156460672	1044218240	1106897152	1226075520	990963008	1152228736	1078338944	1030997888	1049497152	1208792832	1204604928	1260162432
681	valylaspartate	Peptide	Dipeptide	40650	LC/MS Pos	100003639	1080	233.113	20556-16-5	9964657			290312	1309481	662610	827170	1533141	964083	2644494	559132	1220268	765384	2771767	2099606	1195829	1226508	911980	1672654	2.95646e+06	2805185
683	valylglutamine	Peptide	Dipeptide	42079	LC/MS Pos	100003640	1100	246.145	42854-54-6	5253209			122425	183522	150963	313396	318792	146435	515929	256350	237677	237780	393068	380858	338365	228745	312918	306739	645172	547090
684	valylglycine	Peptide	Dipeptide	40475	LC/MS Pos	100003641	1372	175.108	686-43-1	136487			1097677	4522540	2379895	1514280	3515340	2247087	9258298	1742530	3123194	1100064	12644215	9384442	7253251	8695413	2762037	5731638	8877102	9820768
687	valylleucine	Peptide	Dipeptide	39994	LC/MS Pos	100003210	2562	231.17	22906-55-4	352039			323958	492123	547973	418167	579451	504189	1240721	514994	834150	588307	823382	742125	748110	695512	782115	833609	1055092	1071239
692	valylserine	Peptide	Dipeptide	40716	LC/MS Pos	100003647	979	205.118	15388-94-8	139506				440719		330864	370017		846680	224038	546256	217212	398465	529744	434396	349252	395207	527598	775568	852954
693	valylthreonine	Peptide	Dipeptide	44543	LC/MS Pos	100004584	1120	219.134	72636-02-3	4046492			502408	742227	632195	806960	1175076	948743	1982866	895426	1265329	1139931	1835565	1512724	1061977	1202845	1.20811e+06	1398077	1645285	1.81706e+06
2238	xanthine	Nucleotide	Purine Metabolism, (Hypo)Xanthine/Inosine containing	3147	LC/MS Polar	1004	2023	151.026	69-89-6	1188	C00385	HMDB00292	440785632	421480608	428170592	427208192	450114176	447891488	523764960	530227040	535005312	500144704	489512064	479856864	501777760	502374944	511772480	549706048	535870976	505900352
2240	xanthosine	Nucleotide	Purine Metabolism, (Hypo)Xanthine/Inosine containing	15136	LC/MS Pos	100000299	1827	285.083	146-80-5	64959	C01762	HMDB00299	80728240	83569184	81380600	81179816	83906688	82598272	90415952	76472560	84527320	83607664	79010696	80918288	87144168	81215128	92254976	80045704	75111584	86108328
788	xylitol	Carbohydrate	Pentose Metabolism	4966	GC/MS	543	1677.6	307.2	87-99-0	6912	C00379	HMDB02917	154045	197145	265124	235538	355951	305276	234897	203516	296838	259522	382644	286121	206687	168497	240077	221959	249042	258105
786	xylonate	Carbohydrate	Pentose Metabolism	35638	GC/MS	100001627	1722	292	73686-31-7	6602431	C05411	HMDB60256	431825	317472	453129	395413	438789	642171	349055	505166	413477	318750	380237	273228	434680	348791	677744	421255	565156	385511

## Sheet: ScaledImpData
												SAMPLE NAME	OKST-00081	OKST-00082	OKST-00083	OKST-00084	OKST-00085	OKST-00086	OKST-00087	OKST-00088	OKST-00089	OKST-00090	OKST-00091	OKST-00092	OKST-00093	OKST-00094	OKST-00095	OKST-00096	OKST-00097	OKST-00098
												CLIENT IDENTIFIER	LK1	LK2	LK3	LK4	LK5	LK6	LW1	LW2	LW3	LW4	LW5	LW6	LH1	LH2	LH3	LH4	LH5	LH6
												SAMPLE ID	2052456	2052459	2052450	2052442	2052449	2052446	2052457	2052441	2052443	2052440	2052463	2052462	2052454	2052458	2052447	2052455	2052451	2052448
												PARENT SAMPLE ID	2012856	2012857	2012858	2012859	2012860	2012861	2012862	2012863	2012864	2012865	2012866	2012867	2012868	2012869	2012870	2012871	2012872	2012873
												LC COLUMN	2	1	2	2	1	2	1	1	1	2	1	2	2	2	1	1	1	2
												TIME POINT	6W	6W	6W	6W	6W	6W	6W	6W	6W	6W	6W	6W	6W	6W	6W	6W	6W	6W
												TUBE ID	13	14	15	16	17	18	19	20	21	22	23	24	25	26	27	28	29	30
												GROUP DESCRIPTION	LK1	LK2	LK3	LK4	LK5	LK6	LW1	LW2	LW3	LW4	LW5	LW6	LH1	LH2	LH3	LH4	LH5	LH6
												GROUP NUMBER	3	3	3	3	3	3	4	4	4	4	4	4	5	5	5	5	5	5
PATHWAY SORTORDER	BIOCHEMICAL	SUPER PATHWAY	SUB PATHWAY	COMP ID	PLATFORM	CHEMICAL ID	RI	MASS	CAS	PUBCHEM	KEGG	Group HMDB	KO	KO	KO	KO	KO	KO	WT	WT	WT	WT	WT	WT	Het	Het	Het	Het	Het	Het
1523	1,2-dipalmitoylglycerol	Lipid	Diacylglycerol	11953	GC/MS	850	2600	145	40290-32-2	99931		HMDB07098	0.7366	1.184	1.5995	1.2885	1.5451	1.5644	1.0582	0.8581	0.9775	0.7204	1.0225	1.0429	0.515	0.4533	0.9422	0.7439	1.2816	0.795
1524	1,3-dipalmitoylglycerol	Lipid	Diacylglycerol	35728	GC/MS	1730	2637	371.3	26657-95-4	68149		HMDB31011	1.2156	1.6257	1.1329	1.249	1.5661	1.5714	0.1492	0.7701	0.9009	0.5947	1.0991	0.5483	1.1422	0.3855	0.5854	0.6194	1.1642	0.8689
743	1,5-anhydroglucitol (1,5-AG)	Carbohydrate	Glycolysis, Gluconeogenesis, and Pyruvate Metabolism	20675	LC/MS Neg	100000580	802	163.061	154-58-5	64960	C07326	HMDB02712	1.1776	1.1792	1.244	1.1444	1.1293	1.1161	0.9673	0.8708	0.916	0.5297	0.4786	0.4721	1.5293	1.1325	1.0327	0.7271	0.6697	0.8429
965	10-heptadecenoate (17:1n7)	Lipid	Long Chain Fatty Acid	33971	LC/MS Neg	100001278	5555	267.233	29743-97-3	5312435			0.7779	0.8221	1.0308	1.0825	2.3971	1.1883	0.9686	1.0061	1.042	0.8634	0.7482	0.6884	0.9449	0.9605	0.9939	1.234	1.4189	1.3748
975	10-nonadecenoate (19:1n9)	Lipid	Long Chain Fatty Acid	33972	LC/MS Neg	100001277	5780	295.264	73033-09-7	5312513		HMDB13622	0.8274	0.9759	0.9885	1.0134	2.457	1.0492	1.0158	1.077	0.9944	0.8314	0.9563	1.0056	0.9073	0.9371	0.9255	1.209	1.2744	1.3464
954	10-undecenoate (11:1n1)	Lipid	Medium Chain Fatty Acid	32497	LC/MS Neg	100001197	5085.8	183.139	1333-28-4				0.4599	0.5094	0.5142	0.4599	0.9476	1.4604	0.7282	0.703	1.1043	1.2751	1.0445	1.2485	0.9209	0.8136	1	1.2386	3.041	1.2637
1228	12,13-DiHOME	Lipid	Fatty Acid, Dihydroxy	38395	LC/MS Neg	62	5137	313.238	263399-35-5	10236635	C14829	HMDB04705	1.591	0.9767	0.9761	0.8841	1.6143	1.1116	1.0955	0.9696	1.1462	0.6615	1.1722	0.6789	0.9531	1.0233	0.9609	1.2124	1.1343	0.9601
1299	12-HETE	Lipid	Eicosanoid	37536	LC/MS Neg	100002167	5326	319.228	71030-37-0;73837-14-6	5312983		HMDB06111	1.3034	1.5031	1.2868	0.9435	1.002	0.998	0.9152	0.8972	1.5669	1.0299	0.8767	1.1978	0.9279	0.8394	1.146	0.806	0.7905	1.303
1219	13-HODE + 9-HODE	Lipid	Fatty Acid, Monohydroxy	37752	LC/MS Neg	100002196	5275	295.228		43013			0.9819	0.8678	1.0181	1.1377	1.7362	1.5066	0.9267	1.0707	1.0562	0.3914	0.2834	0.2584	1.1501	0.9335	1.1289	0.8851	1.2105	0.9209
1300	15-HETE	Lipid	Eicosanoid	37538	LC/MS Neg	100000565	5298	319.228	54845-95-3	5280724	C04742	HMDB02110	1.1553	1.0303	1.1148	0.9697	0.8368	1.4306	0.8814	0.7349	0.8178	0.2755	0.407	0.3619	1.4141	1.1254	1.2704	1.3518	1.0967	0.8295
1056	17-methylstearate	Lipid	Fatty Acid, Branched	38296	LC/MS Neg	100002356	5993	297.28	2724-59-6	3083779			1.1793	1.1928	1.3577	1.1525	1.7552	1.1689	0.704	0.7377	0.7438	0.8086	0.8799	1.2356	0.7658	1.0054	0.7352	0.7715	0.9946	1.5288
1391	1-arachidonoylglycerophosphocholine (20:4n6)*	Lipid	Lysolipid	33228	LC/MS Pos	100001551	5552	544.34			C05208		0.3652	0.7406	0.4707	1.326	0.5687	0.8525	2.5872	0.8149	0.9508	1.0492	1.2709	1.162	1.2009	1.1396	0.5272	0.6527	1.0911	1.5237
1420	1-arachidonoylglycerophosphoethanolamine*	Lipid	Lysolipid	35186	LC/MS Neg	100001571	5874	500.278		42607465		HMDB11517	0.64	0.8753	0.7489	1.8106	1.6868	1.1407	0.9274	0.9534	1.1978	1.2143	1.0466	0.5916	0.942	0.7925	1.2011	1.287	1.5049	0.7259
1441	1-arachidonoylglycerophosphoinositol*	Lipid	Lysolipid	34214	LC/MS Neg	100001654	5482	619.289					0.522	0.733	1.0878	1.1681	1.8931	0.8003	0.8644	1.3475	1.1814	1.1784	0.7708	0.6808	0.7972	0.7817	1.0976	0.9122	1.3308	1.3908
1510	1-arachidonylglycerol	Lipid	Monoacylglycerol	34397	LC/MS Neg	100001433	6450	303.233	35474-99-8	5282281	C13857	HMDB11572	0.8568	0.7669	0.6921	0.9175	1.4652	0.9041	1.0627	0.968	1.0035	1.0943	0.99	0.9792	1.1418	1.1689	1.0955	0.9965	1.3599	1.2079
1385	1-arachidoylglycerophosphocholine (20:0)	Lipid	Lysolipid	45456	LC/MS Pos	100001384	6111	552.402		24779473	C04230	HMDB10390	4.0451	3.8277	5.0147	12.8371	3.0516	6.8329	0.9158	0.3794	0.5752	1.7082	1.8612	0.9554	0.7618	0.7709	1.0446	0.881	0.6798	0.6784
1517	1-dihomo-linolenylglycerol (alpha, gamma)	Lipid	Monoacylglycerol	48341	LC/MS Neg	100006121	6220	305.249					0.8492	0.7972	0.9914	0.9141	1.6061	0.9334	1.1174	0.9484	0.8913	1.3887	1.1055	1.0086	1.3079	1.036	0.9225	0.7706	1.4826	1.6306
1384	1-dihomo-linoleoylglycerophosphocholine (20:2n6)*	Lipid	Lysolipid	33871	LC/MS Pos	100001553	5722.2	548.371					0.6591	0.7554	0.7453	2.1617	0.992	1.2203	3.0975	1.38	0.6338	1.7248	0.6476	1.0753	0.9388	1.008	0.4929	0.6581	1.0089	1.5672
1515	1-docosahexaenoylglycerol	Lipid	Monoacylglycerol	35153	LC/MS Neg	100001481	6522.8	309.222					0.7146	0.6648	0.7532	0.8726	1.3983	0.8401	1.186	1.0628	0.9905	0.9919	1.0597	1.0081	1.0767	0.8713	0.932	1.0282	1.4601	1.1337
1398	1-docosahexaenoylglycerophosphocholine (22:6n3)*	Lipid	Lysolipid	33822	LC/MS Pos	100001566	5537.7	568.34					0.3472	0.7896	0.5246	1.2642	0.7473	0.9632	2.6081	1.1534	1.035	0.965	1.1024	1.136	1.2103	1.1716	0.6253	0.7543	0.9628	2.0114
1427	1-docosahexaenoylglycerophosphoethanolamine*	Lipid	Lysolipid	44633	LC/MS Neg	100002060	5848	524.278					0.5122	0.644	0.6349	1.3058	1.3321	1.2386	0.981	0.802	1.019	1.1209	0.6317	0.7329	0.9265	0.7863	1.0355	1.2759	1.5152	1.145
1395	1-docosapentaenoylglycerophosphocholine (22:5n3)*	Lipid	Lysolipid	37231	LC/MS Pos	100002063	5586	570.355					0.2839	0.7873	0.4107	1.6863	0.8048	1.0214	2.3232	0.9835	1.0165	1.1572	1.5312	0.6634	1.2217	0.8347	0.664	0.6557	1.1881	1.354
1397	1-docosapentaenoylglycerophosphocholine (22:5n6)*	Lipid	Lysolipid	45675	LC/MS Pos	100005673	5619.6	570.355					0.4362	0.4362	0.4362	2.2017	0.4362	0.7691	1.6487	0.7748	0.6278	1.1431	4.873	1	0.4362	0.4362	0.4362	0.4362	1.0785	0.6333
1393	1-eicosapentaenoylglycerophosphocholine (20:5n3)*	Lipid	Lysolipid	44563	LC/MS Pos	100005351	5491	542.324					0.392	1.0894	0.5115	0.842	0.6542	0.6734	2.9326	0.8887	1.3016	0.6612	1.4398	1.4764	1.1992	1.1999	0.9106	0.75	1.4986	1.4317
1425	1-eicosapentaenoylglycerophosphoethanolamine*	Lipid	Lysolipid	47888	LC/MS Neg	100004552	5665	498.263					0.5431	0.4862	0.9439	1.6798	1.1697	1.2083	0.8608	0.8257	1.0675	1.0527	0.7128	0.9473	1.1882	1.0736	0.5859	0.6303	1.1834	1.2996
1389	1-eicosatrienoylglycerophosphocholine (20:3)*	Lipid	Lysolipid	33821	LC/MS Pos	100001552	5620	546.355					0.3034	1.0296	0.4407	1.8628	0.8656	0.8912	2.8349	1.0409	1.3343	0.8746	0.7225	1.0945	1.2149	0.8778	0.7979	0.9704	1.9156	1.3528
1424	1-eicosatrienoylglycerophosphoethanolamine*	Lipid	Lysolipid	44630	LC/MS Neg	100005371	6032	502.294					0.623	0.5634	0.6073	1.4118	1.0107	1.2186	0.7299	0.9993	0.9366	1.1437	0.8734	0.6964	1.0007	0.7701	1.2235	1.2449	1.2422	1.1967
1387	1-eicosenoylglycerophosphocholine (20:1n9)*	Lipid	Lysolipid	44560	LC/MS Pos	100005352	5878	550.387					0.6329	1.6458	0.8398	3.6219	1.3954	0.9549	2.112	1.1514	1.0451	2.3843	2.1388	0.4689	0.3797	0.3744	0.7853	0.8178	1.3541	0.575
1509	1-linolenoylglycerol	Lipid	Monoacylglycerol	34393	LC/MS Neg	100001435	6214	277.217		53480978		HMDB11569	1.0577	1.1835	0.7296	1.2519	3.6236	1.2622	0.9906	0.8538	1.0086	0.9435	0.9914	0.7283	0.8969	0.3711	1.0234	0.9321	1.4579	1.1206
1381	1-linolenoylglycerophosphocholine (18:3n3)*	Lipid	Lysolipid	45951	LC/MS Pos	100005350	5506	518.324					0.6091	1.4031	0.9939	1.228	0.6789	1.0769	2.0617	0.8178	1.0029	0.6185	1.1876	0.9971	0.9658	1.1301	0.5743	0.7658	1.0947	1.2419
1507	1-linoleoylglycerol (1-monolinolein)	Lipid	Monoacylglycerol	27447	LC/MS Neg	100001040	6477	279.233	2277-28-3	5283469			0.8565	0.9704	0.8535	1.1122	3.0101	1.1336	1.1237	0.9803	1.0009	1.0948	1.0928	0.9526	0.9991	0.9536	0.997	0.9946	1.3941	1.3015
1379	1-linoleoylglycerophosphocholine (18:2n6)	Lipid	Lysolipid	34419	LC/MS Pos	100001395	5575.9	520.34		11988421	C04100		0.5165	0.9638	0.6636	1.7144	0.7712	1.0509	2.2986	1.0044	0.9956	1.0329	1.3615	0.8896	1.0191	0.8657	0.5522	0.599	1.053	1.2586
1416	1-linoleoylglycerophosphoethanolamine*	Lipid	Lysolipid	32635	LC/MS Neg	100001570	5900	476.278		52925130		HMDB11507	0.5631	0.6095	0.5489	1.1796	1.3707	1.3326	0.9255	0.6497	1.0745	1.0816	1.1029	0.5175	0.651	0.5909	1.1622	1.1707	1.3243	0.8361
1437	1-linoleoylglycerophosphoinositol*	Lipid	Lysolipid	36594	LC/MS Neg	100001778	5494	595.289					0.5908	1.0399	3.2682	3.3545	5.1305	2.0093	0.9601	1.191	0.7366	0.6005	0.1536	0.1536	0.1536	0.1536	0.1536	0.6008	0.2855	2.3132
1372	1-margaroylglycerophosphocholine (17:0)	Lipid	Lysolipid	44682	LC/MS Pos	100001264	5740	510.355	50930-23-9	24779463	C04230	HMDB12108	0.6652	0.7322	0.7695	2.413	1.1565	0.9739	4.9281	2.4921	1.0007	1.8175	0.6566	0.7846	1.1067	1.2445	0.6272	0.7082	0.9993	1.7885
1409	1-margaroylglycerophosphoethanolamine*	Lipid	Lysolipid	37419	LC/MS Neg	100002171	6218	466.294					1.0423	1.0174	0.9877	0.8525	1.2442	0.9696	1.229	1.2574	1.0754	0.6349	0.6579	0.8109	0.7835	0.715	1.0123	1.1453	1.091	0.9069
64	1-methylhistamine	Amino Acid	Histidine Metabolism	43831	LC/MS Pos	100001204	585.5	126.103	501-75-7	3614	C05127	HMDB00898	0.4106	0.3926	0.3303	0.6971	1.3257	1.0195	1.314	0.7521	0.9805	0.7478	0.6106	6.2956	0.7941	2.1895	1.331	1.1124	2.7309	2.9206
68	1-methylimidazoleacetate	Amino Acid	Histidine Metabolism	32350	LC/MS Pos	100001208	833	141.066	2625-49-2	75810	C05828	HMDB02820	0.6896	0.723	0.7711	0.994	0.9356	0.9982	1.1266	1.2124	1.0018	1.1103	0.9451	1.9142	0.8402	1.1685	0.9392	1.0278	1.0356	1.0259
2386	1-methylnicotinamide	Cofactors and Vitamins	Nicotinate and Nicotinamide Metabolism	27665	LC/MS Pos	55	691.3	137.071	1005-24-9	10129985	C02918	HMDB00699	0.0553	0.0553	0.0553	0.3498	0.152	0.2499	0.7966	0.8787	0.743	1.9131	1.9486	1.2419	1.6426	1.2835	1.4955	1.0273	0.9727	1.3206
1363	1-myristoylglycerophosphocholine (14:0)	Lipid	Lysolipid	45453	LC/MS Pos	100001383	5509	468.308	20559-16-4	460604	C04230	HMDB10379	0.7273	0.9738	0.8196	1.1054	0.4492	0.828	1.8928	1.0262	0.9477	0.7266	1.0865	1.0445	1.0779	1.1986	0.7842	0.9343	1.2904	1.1053
1383	1-nonadecanoylglycerophosphocholine(19:0)	Lipid	Lysolipid	47087	LC/MS Pos	100005353	5950	538.387	108273-88-7				1.0677	1.0596	1.2622	3.3443	1.432	1.5632	1.9856	1.0517	0.4003	1.5453	0.3737	0.8291	0.735	0.8551	0.3418	0.5015	0.4314	0.9483
1505	1-oleoylglycerol (1-monoolein)	Lipid	Monoacylglycerol	21184	LC/MS Neg	100000924	6794	281.249	111-03-5	5283468		HMDB11567	1.0361	0.3413	1.4603	1.0182	1.0845	0.9818	0.3684	0.3751	0.3479	1.0271	0.3057	1.0572	1.1141	1.1023	0.2698	0.3456	0.4836	1.5222
1376	1-oleoylglycerophosphocholine (18:1)	Lipid	Lysolipid	48258	LC/MS Pos	100001272	5700	522.355	19420-56-5	16081932			0.4482	0.8887	0.6263	1.5642	0.722	0.8782	2.6889	1.4601	1.1273	1.3791	1.0588	0.9387	0.9894	0.8815	0.8477	1.0106	1.6276	1.4009
1412	1-oleoylglycerophosphoethanolamine	Lipid	Lysolipid	35628	LC/MS Neg	100001569	6125.1	478.294	89576-29-4	9547071		HMDB11506	0.8892	0.924	0.9283	1.0737	1.1433	1.148	0.948	1.2253	1.0013	0.9655	0.9987	0.8474	0.8672	0.7936	1.1963	1.4014	1.2747	1.1517
1459	1-oleoylglycerophosphoglycerol*	Lipid	Lysolipid	45968	LC/MS Neg	100005716	5610	509.288					0.4639	0.2006	0.7326	1.428	0.484	0.9053	0.9636	1.427	0.9838	2.3477	1.7366	2.1622	1.4001	1.35	0.9272	1.0162	0.4741	1.5125
1435	1-oleoylglycerophosphoinositol*	Lipid	Lysolipid	36602	LC/MS Neg	100001777	5599	597.305					0.7077	0.4624	1.6626	1.314	1.0738	1.0888	0.6025	0.9262	0.9116	1.6376	1.1763	1.1899	0.6845	0.4636	0.6238	0.9258	1.1724	1.8685
1444	1-oleoylglycerophosphoserine	Lipid	Lysolipid	19260	LC/MS Neg	100000630	5607	522.284		9547099			1.3524	0.7077	2.7435	0.9439	1	1	0.3587	0.7199	0.3587	1.9188	0.7539	1.6591	1.4233	1.4428	0.7931	0.3587	0.3587	1.9724
1404	1-oleoylplasmenylethanolamine*	Lipid	Lysolipid	44621	LC/MS Neg	100005372	6250	462.299					1.5393	0.2811	0.9849	0.8702	1.0523	1.9326	1	1.7935	0.938	1.3127	0.4634	0.2047	1.1657	0.2047	0.4682	0.2047	0.2047	1.8907
1370	1-palmitoleoylglycerophosphocholine (16:1)*	Lipid	Lysolipid	33230	LC/MS Pos	100001511	5525	494.324		24779461			1.0279	1.1819	1.2527	1.5392	0.6954	1.0697	1.299	1.0491	0.7861	0.9552	0.9442	0.9704	1.186	1.3885	0.7834	0.8838	0.9721	0.9506
1414	1-palmitoleoylglycerophosphoethanolamine*	Lipid	Lysolipid	34565	LC/MS Neg	100001784	5691	450.263					1.0619	1.0716	1.1186	1.6506	0.6747	1.3963	0.5981	0.6043	0.7626	1.265	0.9236	0.896	1.0448	0.9517	1.0594	0.695	1.1293	0.9552
1431	1-palmitoleoylglycerophosphoinositol*	Lipid	Lysolipid	36618	LC/MS Neg	100001786	5445	569.273					0.2118	0.5947	1.0749	1.7249	1.7638	0.1734	0.8422	1.6528	0.7858	1.4577	1.1028	0.2099	1.0028	0.8626	0.8965	0.9972	1.3906	1.8251
1500	1-palmitoylglycerol (1-monopalmitin)	Lipid	Monoacylglycerol	21127	LC/MS Neg	100000827	6400	255.233	542-44-9	14900		HMDB31074	1.0752	1.35	1.2993	0.8993	1.268	0.917	1.0539	1.0318	0.9682	0.7679	0.9637	0.6951	0.8854	0.8944	1.0998	1.0344	1.0337	0.8167
1449	1-palmitoylglycerophosphate	Lipid	Lysolipid	34428	LC/MS Neg	100001445	5900	409.236	17618-08-5	6419701	C04036	HMDB00327	2.4959	0.6276	6.8511	0.8934	0.716	0.7516	0.4856	0.8036	0.4856	1.4916	0.8591	1.4898	1.1066	1.8594	0.4856	0.4856	0.4856	1.5686
1368	1-palmitoylglycerophosphocholine (16:0)	Lipid	Lysolipid	33955	LC/MS Pos	100001263	5670	496.34	17364-16-8	86554			0.6516	1.0904	0.8221	1.6236	0.9082	1.0163	1.8547	1.1735	1.1402	1.0565	1.0226	0.6838	0.9837	0.8279	0.8887	0.7674	1.1172	0.9296
1407	1-palmitoylglycerophosphoethanolamine	Lipid	Lysolipid	35631	LC/MS Neg	100001567	6057.2	452.278		9547069		HMDB11503	1.1192	1.1973	1.3295	1.432	1.2657	1.4523	0.8408	0.9761	0.8863	0.7634	0.8008	0.5903	0.9884	0.8874	1.3875	1.0658	1.0116	0.9078
1454	1-palmitoylglycerophosphoglycerol*	Lipid	Lysolipid	45970	LC/MS Neg	100005717	5570	483.273		3300276			1.5943	0.5702	2.2308	2.8338	2.0195	2.1147	0.42	0.6649	0.5674	1.7683	0.6822	1.0462	1.2234	1.0737	0.5721	0.2591	0.3301	0.9538
1430	1-palmitoylglycerophosphoinositol*	Lipid	Lysolipid	35305	LC/MS Neg	100001655	5564	571.289					1.4756	1.3377	2.8958	2.6164	2.3935	1.9621	0.7364	0.8913	0.6472	1.1854	0.7431	0.8972	0.8697	0.8593	1.1028	0.7079	0.6788	1.1303
1456	1-palmitoylglycerophosphoserine*	Lipid	Lysolipid	46130	LC/MS Neg	100005805	5572	496.268		9547100			1.4204	0.5951	2.4302	2.1521	2.1056	1.8693	0.6464	1.0029	0.3748	0.6732	0.2725	0.8023	1.2641	1.182	0.9971	0.7186	0.9524	1.3392
1402	1-palmitoylplasmenylethanolamine*	Lipid	Lysolipid	39270	LC/MS Neg	100003000	6285	436.283					0.8727	0.7108	1.1032	1.1144	1.3153	1.0916	0.8374	1.0681	1.0911	1.0002	0.685	0.8851	1.0169	0.9998	1.1289	0.7054	0.7593	0.8591
1367	1-pentadecanoylglycerophosphocholine (15:0)*	Lipid	Lysolipid	37418	LC/MS Pos	100002173	5568	482.324					0.8058	1.161	0.9465	1.7495	0.7668	1.0322	3.4237	2.0145	1.3275	0.9056	0.9768	0.7807	0.9247	0.8576	0.4878	1.0232	1.4282	1.6394
1374	1-stearoylglycerophosphocholine (18:0)	Lipid	Lysolipid	33961	LC/MS Pos	100001271	5847	524.371	19420-57-6	497299			0.4107	0.9574	0.5196	2.3921	1.2077	0.5147	3.3822	1.8509	1.4303	2.6394	1.5115	0.4278	0.8979	0.6561	1.0426	0.603	1.0768	0.7793
1410	1-stearoylglycerophosphoethanolamine	Lipid	Lysolipid	42398	LC/MS Neg	100001461	6514	480.31	69747-55-3	9547068		HMDB11130	1.0223	1.238	1.087	1.3973	1.4136	1.0065	0.9819	1.2979	1.3074	0.8362	0.7671	0.5945	0.9304	0.8327	1.1788	0.8803	0.9935	0.6535
1457	1-stearoylglycerophosphoglycerol	Lipid	Lysolipid	34437	LC/MS Neg	100001462	5816	511.304					1.9355	0.58	0.8988	3.5519	2.2213	2.3255	0.7091	1	0.8218	1.4779	0.9886	1.1347	2.8288	0.6926	2.5547	0.6819	0.58	0.7579
1433	1-stearoylglycerophosphoinositol	Lipid	Lysolipid	19324	LC/MS Neg	100000656	5794.3	599.32	796963-93-4				0.8614	0.9478	1.1279	1.0957	1.0384	1.0515	1.1193	0.99	0.9135	1.0104	0.797	0.7797	0.9728	0.8914	1.2844	1.01	0.8917	1.1476
1443	1-stearoylglycerophosphoserine*	Lipid	Lysolipid	45966	LC/MS Neg	100004327	5800	524.299		9547101			1.3974	0.969	1.7119	1.4224	1.2995	1.5783	0.8206	1.031	0.8466	0.6417	0.1536	0.592	0.6698	1.1247	1.7022	0.8691	0.7319	1.1268
1403	1-stearoylplasmenylethanolamine*	Lipid	Lysolipid	39271	LC/MS Neg	100003001	6500	464.315					0.1233	0.9407	0.1233	2.3917	1	1.0808	0.721	1.911	2.2241	1.9199	0.8189	0.3374	0.344	0.5551	1.0876	1.0599	1.7593	0.2752
2642	2,3-dihydroxyisovalerate	Xenobiotics	Food Component/Plant	38276	LC/MS Neg	100002417	819	133.051	1756-18-9	677	C04039	HMDB12141	1.3547	1.0164	1.148	2.4306	3.4382	3.4136	1.5857	1.6838	0.5881	0.7162	0.6876	0.7336	1.1311	0.9836	0.7037	0.7726	0.681	0.6914
2645	2,8-quinolinediol	Xenobiotics	Food Component/Plant	42975	LC/MS Pos	100004206	3314	162.055	15450-76-7	97250	C06342		1.13	1.4612	1	1.9963	2.95	1.8575	2.5541	1.8765	2.3803	0.4224	0.1286	0.3442	0.4245	0.2586	0.1286	0.2154	0.53	0.5558
76	2-aminoadipate	Amino Acid	Lysine Metabolism	6146	LC/MS Pos	381	793.3	162.076	542-32-5;1118-90-7	469	C00956	HMDB00510	0.2547	0.2806	0.2976	0.3712	0.3525	0.3478	7.6232	5.77	7.3448	1.6661	1.4986	1.6775	0.4998	0.4549	0.5014	2.9541	2.3331	2.6168
286	2-aminobutyrate	Amino Acid	Methionine, Cysteine, SAM and Taurine Metabolism	42374	LC/MS Pos	1128	766.7	104.071	1492-24-6	439691	C02261	HMDB00650	1.0228	0.9772	1.1346	0.9195	0.7375	0.8747	1.0382	0.8777	0.8589	1.351	1.3354	1.3598	0.8806	0.8308	0.8608	1.3039	1.2055	1.09
1120	2-aminoheptanoate	Lipid	Fatty Acid, Amino	43761	LC/MS Pos	100004542	2530	146.118	1115-90-8	227939			1.7477	1.0278	1.3988	1.4733	1.1341	1.4387	0.8557	1.0903	0.7906	0.6757	0.5809	0.4627	0.9422	0.8361	1.0084	0.9916	1.1748	0.8887
1125	2-aminooctanoate	Lipid	Fatty Acid, Amino	43343	LC/MS Pos	100004227	3355	160.133	644-90-6	69522		HMDB00991	0.9954	0.6894	0.5918	1.4492	1.0842	1.5316	0.5934	1.1189	1.0049	1.418	1.0046	0.9526	0.809	1.0174	1.2234	0.7985	0.7843	0.9379
3202	2-aminophenol sulfate	Xenobiotics	Chemical	43266	LC/MS Neg	100004322	1677	188.002		181670		HMDB61116	0.4025	0.392	0.432	1.28	1.0698	1.1398	0.9303	0.8914	0.8612	0.575	0.7392	0.6824	1.2079	1.0697	1.1928	1.1431	1.1726	1.1932
1511	2-arachidonoyl glycerol	Lipid	Monoacylglycerol	19266	LC/MS Neg	100000584	6170	303.233	53847-30-6	5282280	C13856	HMDB04666	0.8573	0.6878	0.6238	0.9818	1.2054	1.0264	0.9221	0.8346	0.8921	1.1685	0.8209	1.0182	1.2452	1.2731	1.0312	0.9575	1.1516	1.0841
1392	2-arachidonoylglycerophosphocholine*	Lipid	Lysolipid	35256	LC/MS Pos	100001554	5520	544.34					0.4655	0.79	0.5536	1.1886	0.5954	0.9333	1.6327	0.9131	0.9395	1.0605	1.1538	1.1926	1.2831	1.3529	0.8501	0.8244	1.1726	1.4395
1421	2-arachidonoylglycerophosphoethanolamine*	Lipid	Lysolipid	32815	LC/MS Neg	100001674	5793	500.278					0.7539	0.7165	0.8618	1.5672	1.2322	1.0358	0.8084	1.0056	1.0206	1.287	0.8748	0.7648	0.8514	0.9944	1.0806	1.1056	1.2579	0.9664
1442	2-arachidonoylglycerophosphoinositol*	Lipid	Lysolipid	38077	LC/MS Neg	100002470	5443	619.289					0.502	0.477	0.9669	1.3647	1.0384	0.8163	1.0514	0.9993	0.7655	1.5563	1.2376	1.4429	1.0007	0.8883	0.6772	0.9745	1.0905	1.3474
2358	2'-deoxycytidine	Nucleotide	Pyrimidine Metabolism, Cytidine containing	15949	LC/MS Neg	100000125	1492.2	226.083	951-77-9	13711	C00881	HMDB00014	1.3457	1.0086	1.006	0.9142	0.667	1.2259	0.7027	0.7878	0.75	1.5315	1.3316	1.2941	1.119	0.994	1.1914	0.9143	0.8804	0.6705
2356	2'-deoxycytidine 5'-monophosphate	Nucleotide	Pyrimidine Metabolism, Cytidine containing	533	LC/MS Pos	298	1125.5	308.064	1032-65-1	13945	C00239	HMDB01202	1.1387	0.8242	0.9318	0.983	0.8025	1.1605	0.7483	1.0701	0.8733	1.7113	0.953	1.2989	1.2575	1.1999	1.3841	1.017	0.9049	0.7349
2308	2'-deoxyguanosine	Nucleotide	Purine Metabolism, Guanine containing	1411	LC/MS Neg	348	1751	266.089	961-07-9	187790	C00330	HMDB00085	1.0528	0.8165	0.9959	0.9335	0.7833	1.2325	0.6817	0.742	0.812	1.6673	1.355	1.223	1.16	1.0041	1.3571	0.903	1.0597	0.683
2243	2'-deoxyinosine	Nucleotide	Purine Metabolism, (Hypo)Xanthine/Inosine containing	15076	LC/MS Pos	100000135	1751	253.093	890-38-0	65058	C05512	HMDB00071	1.1951	0.7617	0.8436	0.9236	0.7721	1.058	0.8894	1.1883	0.942	1.6137	1.0956	1.1082	1.0912	1.1207	1.2137	0.9356	0.9364	0.7308
2337	2'-deoxyuridine	Nucleotide	Pyrimidine Metabolism, Uracil containing	1412	LC/MS Neg	536	1585.5	111.02	951-78-0	13712	C00526	HMDB00012	0.91	1.0243	1.081	1.0067	0.8862	1.0292	0.8799	0.9087	0.9541	1.6746	1.6507	1.6334	0.9415	0.9969	1.2641	1.0031	0.7648	0.9361
1519	2-docosahexaenoylglcyerol*	Lipid	Monoacylglycerol	48675	LC/MS Neg	100006352	6000	309.222				HMDB11557	0.7135	0.6183	0.6576	0.9834	1.0568	0.9923	1.0077	0.9023	0.8726	1.0997	0.8151	1.0433	1.207	1.2722	0.9166	1.0133	1.2826	1.2042
1399	2-docosahexaenoylglycerophosphocholine*	Lipid	Lysolipid	35883	LC/MS Pos	100001565	5509	568.34					0.3929	0.8747	0.4868	1.2773	0.6136	0.9401	2.0081	0.966	1.0175	0.9825	1.1259	1.175	1.2595	1.376	0.8135	0.9458	1.461	1.668
1423	2-docosahexaenoylglycerophosphoethanolamine*	Lipid	Lysolipid	34258	LC/MS Neg	100002061	5707	524.278					0.4269	0.5871	0.6472	1.4553	1.1742	1.152	0.9203	0.8998	1.0088	1.2625	0.6729	0.8576	0.9912	0.9359	1.0221	1.2476	1.3515	1.2809
1396	2-docosapentaenoylglycerophosphocholine (22:5n3)*	Lipid	Lysolipid	37366	LC/MS Pos	100002066	5550	570.355					0.4221	0.9768	0.5418	2.0339	0.9102	1.1925	2.9371	1.0743	1.0232	0.7945	0.9709	0.8215	1.3687	1.4056	0.6436	0.6436	1.1836	1.4142
1426	2-eicosapentaenoylglycerophosphoethanolamine*	Lipid	Lysolipid	43254	LC/MS Neg	100004564	5607	498.263					0.2313	0.2313	0.8194	2.228	0.2313	1.6429	0.6276	1.5295	1.0835	1.6122	0.7983	1	0.7857	0.655	0.2313	0.5756	1.0116	1.2215
1390	2-eicosatrienoylglycerophosphocholine*	Lipid	Lysolipid	35884	LC/MS Pos	100001558	5578.6	546.355					0.3788	0.9215	0.4491	1.882	0.9176	1.0258	2.7102	1.0614	1.097	0.9684	1.3407	0.9058	1.2557	0.9742	0.7083	0.7029	1.5534	1.6129
1388	2-eicosenoylglycerophosphocholine(20:1n9)*	Lipid	Lysolipid	48119	LC/MS Pos	100005355	5807	550.387					0.354	1.9338	0.934	10.0405	3.3626	0.8268	7.6152	3.4117	0.6331	3.8725	1.1855	0.5834	0.8179	0.6148	0.1289	0.6689	1.1006	1.066
258	2-hydroxy-3-methylvalerate	Amino Acid	Leucine, Isoleucine and Valine Metabolism	36746	LC/MS Neg	100001541	1800	131.071	488-15-3	164623		HMDB00317	1.4944	0.241	1.1501	1.4721	1.2377	1.7189	1.2479	0.7323	1.024	0.7088	0.111	0.3829	0.5664	0.976	0.111	0.7143	1.4691	0.111
1070	2-hydroxyadipate	Lipid	Fatty Acid, Dicarboxylate	31934	LC/MS Polar	100001153	3000	161.046	18294-85-4	193530	C02360	HMDB00321	0.5795	0.6784	0.755	0.8306	0.7385	0.7329	3.638	3.2535	3.5981	1.1231	1.3871	1.258	0.8769	0.708	0.6504	2.2122	1.9859	1.93
287	2-hydroxybutyrate (AHB)	Amino Acid	Methionine, Cysteine, SAM and Taurine Metabolism	21044	GC/MS	100000933	1169.4	131	3347-90-8	440864	C05984	HMDB00008	0.8224	0.8069	0.967	0.8432	1.0197	1.0035	1.5074	1.3023	1.4715	0.8707	1.0128	0.9965	0.6993	0.7492	0.8081	1.08	1.2745	1.2994
1067	2-hydroxyglutarate	Lipid	Fatty Acid, Dicarboxylate	37253	LC/MS Polar	100002070	3352.8	147.03	40951-21-1	43	C02630	HMDB00606	0.7859	0.7758	0.8385	0.9504	0.9981	1.0678	1.0019	1.0602	1.1079	0.9975	1.034	1.0188	0.6444	0.6343	0.7131	1.2755	1.1664	1.1053
2478	2-hydroxyhippurate (salicylurate)	Xenobiotics	Benzoate Metabolism	18281	LC/MS Neg	1869	2184	194.046	487-54-7	10253	C07588	HMDB00840	1.0372	0.7975	0.872	0.9418	0.8708	1.0061	1.019	0.9939	1.1912	0.8356	0.655	0.7248	1.1254	0.8974	1.0917	1.7564	1.2844	1.4713
1382	2-linolenoylglycerophosphocholine(18:3n3)*	Lipid	Lysolipid	45869	LC/MS Pos	100005357	5490	518.324					0.6236	1.5799	0.7343	1.5145	0.8458	1.207	1.5839	0.4904	0.7121	0.6604	1.5791	1.1562	0.9949	1.1365	0.7378	0.4783	1.0638	1.0051
1508	2-linoleoylglycerol (2-monolinolein)	Lipid	Monoacylglycerol	32506	LC/MS Neg	100000987	6250	279.233	3443-82-1	5365676		HMDB11538	0.8953	0.8022	0.6963	1.0728	3.097	1.1924	1.0041	0.8814	0.9536	1.0751	0.9607	1.055	1.0372	0.9959	0.9656	0.9422	1.3276	1.2077
1380	2-linoleoylglycerophosphocholine*	Lipid	Lysolipid	35257	LC/MS Pos	100001557	5541.2	520.34					0.5183	0.8288	0.6448	1.3261	0.7035	1.044	1.6516	0.9242	0.8562	0.9893	1.1267	1.0977	1.0107	1.0751	0.5372	0.6888	1.0401	1.3044
1417	2-linoleoylglycerophosphoethanolamine*	Lipid	Lysolipid	36593	LC/MS Neg	100001776	5813	476.278					0.6393	0.6666	0.8099	1.5394	1.2055	1.3056	0.917	0.8309	1.0997	1.3391	1.0258	0.8552	0.9742	0.8555	0.929	1.0718	1.2309	1.1357
1438	2-linoleoylglycerophosphoinositol*	Lipid	Lysolipid	39221	LC/MS Neg	100003006	5437	595.289					1.0755	0.4251	1.2904	1.9961	0.8556	1.1653	0.8625	1.315	0.334	1.0455	0.334	0.3705	0.334	0.334	0.334	0.4666	0.9545	1.303
253	2-methylbutyrylcarnitine (C5)	Amino Acid	Leucine, Isoleucine and Valine Metabolism	45095	LC/MS Pos	100001509	2465	246.17	31023-25-3	6426901		HMDB00378	1.0825	0.9494	0.8805	1.2319	1.9381	1.3935	0.8937	1.0011	1.027	1.6567	1.4876	1.837	0.9989	0.9496	0.8763	0.7333	0.5635	0.6708
1135	2-methylmalonyl carnitine	Lipid	Fatty Acid Synthesis	35482	LC/MS Pos	100001596	1552.7	262.129	149181-64-6	53481628		HMDB13133	0.6961	0.8689	0.6125	0.9986	0.8512	0.7835	1.1462	1.0486	0.8417	1.2701	1.1751	1.3668	1.0014	0.9823	0.9246	1.3613	1.2357	1.2969
1364	2-myristoylglycerophosphocholine*	Lipid	Lysolipid	35626	LC/MS Pos	100001563	5470.1	468.308					0.5368	1.0367	0.669	0.737	0.3008	0.6519	2.3266	0.9633	1.0915	0.6803	1.6756	1.4899	1.3993	1.5237	0.8197	0.8826	1.4043	1.1859
1461	2-nonadecanoylglycerophosphocholine(19:0)*	Lipid	Lysolipid	47088	LC/MS Pos	100005354	5877	538.387					0.4181	1.4662	0.6895	1.6923	1.0055	0.6795	2.0336	1.152	0.9945	1.379	1.3522	0.6042	0.4846	0.6454	0.9442	1.0381	1.384	0.6732
1506	2-oleoylglycerol (2-monoolein)	Lipid	Monoacylglycerol	21232	LC/MS Neg	100000943	6950	281.249	3443-84-3	5319879			0.8697	0.6898	0.9988	1.0012	6.3811	1.0118	0.8676	0.9152	0.8736	1.1518	0.8229	0.968	1.1069	1.0294	0.8469	1.1304	1.4856	1.4824
1378	2-oleoylglycerophosphocholine*	Lipid	Lysolipid	48259	LC/MS Pos	100001556	5660	522.355					0.4083	0.9743	0.5529	1.9087	0.8425	0.9337	2.4388	1.0674	1.2664	1.3198	1.6565	0.9761	1.0239	0.7768	0.7079	0.9376	1.9115	1.3492
1413	2-oleoylglycerophosphoethanolamine*	Lipid	Lysolipid	45455	LC/MS Neg	100001651	6000	478.294					0.7305	0.7937	0.6369	1.5023	0.9001	1.5826	0.7827	1.3108	0.8379	1.5879	1.5389	0.9986	0.8636	0.8134	1.0014	1.7119	1.2992	1.1942
2649	2-oxindole-3-acetate	Xenobiotics	Food Component/Plant	40479	LC/MS Pos	100003109	3208	192.066	2971-31-5	3080590			0.3301	0.3067	0.642	1.6367	2.2041	0.6923	1.0463	0.8711	0.9537	1.7456	1.3218	1.0653	1.4635	1.1958	1.6426	0.6376	0.5851	0.7242
3189	2-oxo-1-pyrrolidinepropionate	Xenobiotics	Chemical	40452	LC/MS Pos	100003265	2084	158.081	77191-38-9	3146688			0.8074	0.9926	1.1004	1.0464	1.0057	0.922	1.1969	1.292	1.102	0.7533	0.414	0.3934	0.9943	0.9811	1.0825	1.1566	1.2312	0.8261
1371	2-palmitoleoylglycerophosphocholine*	Lipid	Lysolipid	35819	LC/MS Pos	100001561	5490	494.324					0.7308	1.4891	0.9513	1.2928	0.7476	1.0043	2.0597	0.8409	0.9372	0.8084	1.609	1.4419	0.9957	1.1546	0.7406	0.9354	1.6169	1.2055
1415	2-palmitoleoylglycerophosphoethanolamine*	Lipid	Lysolipid	36619	LC/MS Pos	100001785	5500	452.277					0.8615	0.983	0.7838	1.1749	0.5219	1.005	1.3709	0.6661	0.8732	0.995	1.0427	1.389	1.096	1.259	0.8588	0.9286	1.1298	1.1097
1432	2-palmitoleoylglycerophosphoinositol*	Lipid	Lysolipid	39222	LC/MS Neg	100003007	5409	569.273					0.0705	0.5595	1.2837	1.9222	0.9783	0.4299	1.2312	0.8979	1.1162	1.4242	0.8983	1.5224	0.8338	1.0217	0.7072	1.2227	0.8356	1.1069
1501	2-palmitoylglycerol (2-monopalmitin)	Lipid	Monoacylglycerol	33419	LC/MS Neg	100001048	6628.9	255.233	23470-00-0	123409		HMDB11533	1.0411	1.4211	1.3337	0.9432	2.2181	0.9142	0.7451	0.6884	1.5013	0.9964	0.6332	0.9094	1.1273	1.0559	0.7301	1.2004	0.6809	1.0036
1369	2-palmitoylglycerophosphocholine*	Lipid	Lysolipid	35253	LC/MS Pos	100001562	5610	496.34		15061532			0.5235	0.998	0.5847	1.437	0.763	0.7665	2.5531	1.1986	1.1882	1.099	1.021	0.7997	1.002	0.8196	0.6622	0.543	1.2633	1.0946
1408	2-palmitoylglycerophosphoethanolamine*	Lipid	Lysolipid	45452	LC/MS Neg	100001652	5919	452.278					1.0696	1.3148	0.9803	1.6171	1.4129	1.5733	0.9987	0.9949	1.0013	1.1916	0.6431	0.5758	0.9931	0.8084	1.0575	0.6934	1.0893	0.8677
1375	2-stearoylglycerophosphocholine*	Lipid	Lysolipid	35255	LC/MS Pos	100001555	5777	524.371		10208382			0.5411	0.8697	0.4243	4.7967	2.2193	0.5839	7.7146	4.2498	1.4786	3.9861	0.6281	0.4281	0.9947	0.654	1.0053	0.771	1.2561	1.4647
1411	2-stearoylglycerophosphoethanolamine*	Lipid	Lysolipid	41220	LC/MS Neg	100003901	6350	480.31					1.094	0.9855	2.0989	1.1043	1.6567	1.7589	1.0145	0.8884	1.0302	0.9642	0.5924	0.8091	1.6082	1.1677	0.9807	0.5931	0.7367	0.8268
1434	2-stearoylglycerophosphoinositol*	Lipid	Lysolipid	39223	LC/MS Neg	100003008	5728	599.32					0.9304	0.7865	1.3087	1.0004	1.1342	1.0147	1.1119	1.0065	0.8668	0.9721	0.7073	0.7309	0.9996	0.6349	1.1507	0.6349	0.6349	1.1769
117	3-(4-hydroxyphenyl)lactate	Amino Acid	Phenylalanine and Tyrosine Metabolism	32197	LC/MS Neg	240	1379	181.051	6482-98-0	9378	C03672	HMDB00755	1.7245	1.3463	1.654	1.5004	1.2236	1.7639	1.2946	1.1808	1.1287	0.2807	0.4397	0.489	0.6191	0.6512	0.634	0.8713	0.7551	0.7699
2368	3-aminoisobutyrate	Nucleotide	Pyrimidine Metabolism, Thymine containing	1566	GC/MS	1114	1252.2	102	10569-72-9;214139-20-5	64956	C05145	HMDB03911	0.5046	0.6461	0.7055	0.9676	1.112	1.1758	0.9939	0.9623	1.0571	1.0982	1.2847	1.1348	1.1231	0.8513	1.1575	0.9053	1.0061	0.8844
1766	3-dehydrocholate	Lipid	Secondary Bile Acid Metabolism	43835	LC/MS Neg	100001062	5050	405.265	2304-89-4	159655		HMDB00502	0.2766	0.2766	0.6185	1.1858	1.0314	1.0907	1.0197	0.9448	0.9847	0.6213	0.4065	0.4425	1.0965	1.0955	1	0.8863	1.5439	1.2802
2402	3'-dephosphocoenzyme A	Cofactors and Vitamins	Pantothenate and CoA Metabolism	18289	LC/MS Neg	100000138	2013	686.142	3633-59-8	444485	C00882	HMDB01373	0.1515	0.8963	10.459	3.5295	9.1721	2.2473	0.358	1	5.7054	0.6375	0.3859	0.1515	0.2977	0.3969	2.4563	0.2739	7.384	7.6567
259	3-hydroxy-2-ethylpropionate	Amino Acid	Leucine, Isoleucine and Valine Metabolism	32397	LC/MS Neg	100001170	975	117.056	4374-62-3	188979		HMDB00396	0.494	0.6719	0.7057	0.9432	0.8537	0.9489	2.0609	1.7037	1.8182	1.6597	1.6692	1.0511	1.8237	1.0982	0.5584	0.469	0.3877	1.7088
1555	3-hydroxy-3-methylglutarate	Lipid	Mevalonate Metabolism	531	LC/MS Polar	112	2700	161.046	503-49-1	1662	C03761	HMDB00355	0.9511	0.9561	1.0054	1.1414	1.2093	1.3214	0.9645	0.8748	0.8098	0.7199	0.8666	0.9184	1.2204	1.1486	1.1739	1.042	1.058	0.9946
1188	3-hydroxybutyrate (BHBA)	Lipid	Ketone Bodies	542	LC/MS Polar	254	1443.3	103.04	625-72-9	441	C01089	HMDB00357	0.6059	0.6285	0.6375	0.9153	1.0063	1.0543	0.9802	1.0416	0.9201	1.2041	1.5022	1.3225	1.0078	0.9978	1.0022	0.9257	1.0688	0.9066
1200	3-hydroxydecanoate	Lipid	Fatty Acid, Monohydroxy	22053	LC/MS Neg	100000997	4634.7	187.134	5561-87-5	26612		HMDB02203	0.9703	1.0023	0.7923	0.894	0.8934	1.0506	1.0748	0.8308	0.8313	0.7296	1.1057	1.0342	1.1417	1.0422	1.0259	1.1633	0.9977	0.9797
2659	3-hydroxyindolin-2-one	Xenobiotics	Food Component/Plant	42561	LC/MS Pos	100003823	2645	132.044	61-71-2	6097	C11130		1.0101	1.0191	0.9635	2.15	2.4095	2.2984	0.6998	0.6129	0.48	1.9377	1.6347	1.772	0.6876	0.4288	0.6761	0.7576	0.9899	1.2036
267	3-hydroxyisobutyrate	Amino Acid	Leucine, Isoleucine and Valine Metabolism	1549	LC/MS Polar	111	1619.1	103.04	2068-83-9	87	C06001	HMDB00336	0.7487	0.9676	0.8231	1.268	1.0324	1.2597	1.0337	0.8529	1.0464	1.1561	1.323	1.2133	0.7704	0.8129	0.8924	1.1223	0.6307	0.6946
1202	3-hydroxylaurate	Lipid	Fatty Acid, Monohydroxy	32457	LC/MS Neg	100001112	5175	215.165	53941-38-1	94216		HMDB00387	1.0051	1.1183	0.9241	0.9303	1.0562	1.0067	1.0912	0.9224	0.8857	0.9175	1.1926	1.0717	0.9949	0.9049	0.9586	1.1265	1.1352	0.9256
1199	3-hydroxyoctanoate	Lipid	Fatty Acid, Monohydroxy	22001	LC/MS Neg	100000773	3446	159.103	88930-08-9	26613		HMDB01954	0.9018	0.9196	0.8731	0.9565	1.018	1.1674	1.1587	0.9795	0.9372	0.811	1.1898	1.0825	1.0884	0.9733	0.982	1.1752	1.0799	1.1245
1205	3-hydroxypalmitate	Lipid	Fatty Acid, Monohydroxy	27503	LC/MS Neg	100000983	5476	271.228	928-17-6	301590		HMDB10734	1.055	1.0711	1.2464	1.1669	0.8768	1.266	0.9946	0.779	0.9491	0.9487	0.6363	0.8621	1.2213	1.0385	0.9406	1.0054	0.6685	1.146
1197	3-hydroxypropanoate	Lipid	Fatty Acid, Monohydroxy	42103	GC/MS	115	1187.1	177.1	503-66-2	68152	C01013	HMDB00700	0.536	0.6682	0.849	0.9546	1.179	1.0604	1.145	1.1025	1.0172	1.2121	1.1667	0.8773	0.779	0.553	0.8783	1.1102	1.3076	0.9828
188	3-indoxyl sulfate	Amino Acid	Tryptophan Metabolism	27672	LC/MS Neg	100000467	2222.2	212.002	2642-37-7	10258		HMDB00682	0.248	0.2491	0.2484	0.375	0.4278	0.3886	0.907	0.7983	0.9061	1.093	1.21	1.1912	1.1988	1.234	1.2628	1.2791	1.1689	1.4056
137	3-methoxytyrosine	Amino Acid	Phenylalanine and Tyrosine Metabolism	12017	LC/MS Pos	1342	1771	212.092	300-48-1	1670		HMDB01434	0.4071	0.6577	0.4337	1.1971	0.4071	0.9882	1	1.0681	0.9895	0.6745	0.4927	1.021	1.3071	1.8536	1.1692	1.5723	1.5153	0.9129
264	3-methyl-2-oxobutyrate	Amino Acid	Leucine, Isoleucine and Valine Metabolism	44526	LC/MS Polar	100000936	911	115.04	3715-29-5	49	C00141	HMDB00019	0.9921	0.6499	1.0079	0.4294	0.4294	0.8919	0.4294	0.4294	0.6631	1.3695	0.9561	1.4631	1.1426	1.1082	0.4294	0.4294	0.4294	1.0238
81	3-methylglutarylcarnitine (1)	Amino Acid	Lysine Metabolism	46547	LC/MS Pos	100005849	1870	290.16		128145		HMDB00552	1.2284	1.6123	1.4055	2.2617	2.5302	2.0109	0.4248	0.3934	0.4213	1.4967	1.2886	1.3617	0.5043	0.3982	0.4499	0.6721	0.7716	0.6418
82	3-methylglutarylcarnitine (2)	Amino Acid	Lysine Metabolism	46548	LC/MS Pos	100005850	1960	290.16		128145		HMDB00552	0.2383	0.3394	0.3295	0.4762	0.4009	0.412	1.4388	1.2891	1.143	0.7753	0.7419	0.857	1.743	1.6061	1.4331	1.1592	1.3287	1.2947
760	3-phosphoglycerate	Carbohydrate	Glycolysis, Gluconeogenesis, and Pyruvate Metabolism	40264	GC/MS	132	1754	357.1	80731-10-8	724	C00597	HMDB00807	0.8113	0.9683	1.2228	0.9028	0.9261	1.2388	0.9015	1.0797	1.1327	1.0184	0.6626	0.8234	1.0729	0.9816	1.5751	1.0271	0.9254	1.0344
354	4-guanidinobutanoate	Amino Acid	Guanidino and Acetamido Metabolism	15681	LC/MS Pos	100000096	1150	146.092	463-003;463-00-3	500	C01035	HMDB03464	1.2902	1.4076	1.2856	1.029	1.0061	1.0552	1.1478	0.9994	1.067	0.9656	0.8791	0.9641	0.5765	0.5893	0.5617	1.0006	0.9801	0.9609
1190	4-hydroxybutyrate (GHB)	Lipid	Fatty Acid, Monohydroxy	34585	GC/MS	100001507	1277	233.1	502-85-2	10413	C00989	HMDB00710	0.305	0.305	0.7259	0.8505	0.971	0.8009	2.7884	3.3044	2.1557	0.305	1.029	0.7539	0.553	0.305	0.305	2.2103	2.5893	2.2125
2480	4-hydroxyhippurate	Xenobiotics	Benzoate Metabolism	35527	LC/MS Neg	100001423	1475	194.046	2482-25-9	151012		HMDB13678	0.156	0.156	0.156	0.156	0.2948	1.2512	1.1544	0.9939	0.8236	0.156	0.156	0.156	0.907	1.0061	0.5201	1.7783	1.6019	1.6228
368	4-hydroxy-nonenal-glutathione	Amino Acid	Glutathione Metabolism	48487	LC/MS Neg	100006240	3319.2	462.192	99927-70-5				1.4368	1.4113	1.588	1.1159	0.6063	1.3174	0.7751	0.8703	0.9456	0.2719	0.3678	0.2738	1.3506	1.2157	1.4129	1.0544	0.8696	0.9401
69	4-imidazoleacetate	Amino Acid	Histidine Metabolism	32349	LC/MS Pos	100001207	757	127.05	645-65-8	96215	C02835	HMDB02024	2.251	1.9804	2.3208	1.6989	1.6718	1.5011	1.0136	0.9939	1.0061	0.6813	0.4076	0.4706	0.5461	1.2027	0.4897	0.5437	0.2676	0.5204
223	4-methyl-2-oxopentanoate	Amino Acid	Leucine, Isoleucine and Valine Metabolism	22116	LC/MS Neg	100000551	2170	129.056	816-66-0	70	C00233	HMDB00695	1.2877	1.3419	1.5695	1.099	0.8748	1.0483	0.5347	0.7554	0.5789	0.5347	0.5347	0.5347	1.684	0.77	1.4364	0.8898	0.9517	0.5347
2508	4-methylcatechol sulfate	Xenobiotics	Benzoate Metabolism	46146	LC/MS Neg	100004111	2665	203.002					0.8912	1.0059	0.9941	1.8218	2.1018	1.8974	0.8074	0.7871	1.2216	0.1872	0.1872	0.1872	0.7274	0.7381	0.8143	1.4926	1.164	1.4362
2333	5,6-dihydrouracil	Nucleotide	Pyrimidine Metabolism, Uracil containing	1559	LC/MS Polar	1125	975	113.036	504-07-4	649	C00429	HMDB00076	2.8375	0.7971	1.6511	0.8143	0.1867	1	0.9761	1.1012	0.5743	0.1867	0.1867	0.1867	1.163	2.3675	1.1168	0.4112	0.6282	1.5029
90	5-aminovalerate	Amino Acid	Lysine Metabolism	18319	LC/MS Pos	100000454	835	118.086	660-88-8	138	C00431	HMDB03355	1.0146	0.8753	0.8979	1.1453	0.9109	1.1248	0.9949	1.6227	0.8692	0.7197	0.7943	0.8817	1.1781	1.2339	1.9878	1.1395	1.0051	0.9346
956	5-dodecenoate (12:1n7)	Lipid	Medium Chain Fatty Acid	33968	LC/MS Neg	100001232	5224	197.155	2430-94-6	5312378		HMDB00529	0.9791	1.0607	0.8144	0.9806	1.4735	0.9963	1.0037	0.9526	0.9135	0.9138	1.0356	0.9534	0.9355	1.0387	1.1128	1.0796	1.208	1.0089
1294	5-HETE	Lipid	Eicosanoid	37372	LC/MS Neg	100002137	5382	319.228	73307-52-5	5280733	C04805	HMDB11134	1.2271	0.8477	1.6837	0.8454	0.3987	1.6935	0.5978	0.5505	1.0176	0.2128	0.3971	0.3474	1.3805	1.0659	1.6774	1.1482	1.2073	0.9824
1207	5-hydroxyhexanoate	Lipid	Fatty Acid, Monohydroxy	31938	LC/MS Pos	100001148	2512.4	115.075	44843-89-2	170748		HMDB00525	0.9124	0.1876	0.1876	0.6087	1.328	1.9076	1.0876	0.8756	0.875	0.1876	1.0951	0.5646	1.3029	1.2538	1.4612	0.8798	0.476	1.1402
204	5-hydroxyindoleacetate	Amino Acid	Tryptophan Metabolism	437	LC/MS Pos	71	2559.9	192.066	54-16-0	1826	C05635	HMDB00763	0.436	1.2791	0.3821	0.7328	0.8302	0.8098	1.6321	1.1683	1.7107	1.1002	1.1378	1.4906	0.8345	0.9363	1.0637	0.8365	0.8563	1.5115
203	5-hydroxytryptophol	Amino Acid	Tryptophan Metabolism	41498	LC/MS Pos	100002534	2421	178.086	154-02-9	9061		HMDB01855	0.0773	0.0773	0.0773	0.3043	0.2254	0.1991	1.4599	1.1093	2.8757	3.4911	1.7506	2.1669	0.404	0.304	0.8907	0.5697	1.243	2.1785
2359	5-methyl-2'-deoxycytidine	Nucleotide	Pyrimidine Metabolism, Cytidine containing	38159	LC/MS Pos	100002300	1481	242.114	838-07-3	440055	C03592	HMDB02224	1.3965	0.8926	0.9997	0.916	0.2839	1.0003	0.7998	1.0874	0.6813	1.4411	1.1543	1.3944	1.3808	1.1691	1.353	0.8793	0.701	0.5289
2351	5-methylcytidine	Nucleotide	Pyrimidine Metabolism, Cytidine containing	22119	LC/MS Pos	100000763	1420.5	258.108	2140-61-6	92918		HMDB00982	1.1762	1.1585	1.1175	1.0503	0.4071	1.0055	0.4235	0.9945	0.9354	1.3246	1.024	1.5273	0.6113	0.7406	0.7962	1.1231	0.9185	0.878
2431	5-methyltetrahydrofolate (5MeTHF)	Cofactors and Vitamins	Folate Metabolism	18330	LC/MS Neg	1244	1820	458.179	68703-91-3;68792-52-9	146	C00440	HMDB01396	0.5207	0.5968	0.6122	1.6193	2.0755	1.9066	1.0088	0.6812	0.7187	1.0384	1.2065	0.9912	1.0857	0.9809	1.0272	0.9096	1.2039	0.8014
345	5-methylthioadenosine (MTA)	Amino Acid	Polyamine Metabolism	1419	LC/MS Pos	212	2444.9	298.097	2457-80-9	439176	C00170	HMDB01173	0.5055	0.5923	0.5779	0.7581	0.842	0.822	0.9151	0.8081	0.8796	1.357	1.3802	1.2738	1.2265	1.0943	1.2929	1.0937	1.1347	1.0849
2326	5-methyluridine (ribothymidine)	Nucleotide	Pyrimidine Metabolism, Uracil containing	35136	LC/MS Neg	100001446	1778.1	257.078	1463-10-1	445408		HMDB00884	1.0984	1.4999	1.4128	1.5686	1.6163	1.652	0.6217	0.6452	0.6023	0.907	0.7227	0.8256	1.2698	1.093	1.4067	0.8354	0.7753	0.7524
364	5-oxoproline	Amino Acid	Glutathione Metabolism	1494	LC/MS Neg	1021	738.5	128.035	98-79-3	7405	C01879	HMDB00267	0.9215	0.9453	1.0022	0.9359	1.4493	0.9688	0.9606	0.9392	0.9978	1.1634	1.1286	1.1686	0.9254	0.9552	1.0119	1.1984	1.0902	1.0796
2954	6-oxopiperidine-2-carboxylic acid	Xenobiotics	Drug	43231	LC/MS Pos	100004499	1826.6	144.066	34622-39-4	3014237			1.1026	0.8499	1.2261	0.8714	0.6062	0.9294	1.1829	1.6607	1.1786	0.277	0.2755	0.2489	1.0706	0.8661	1.0949	1.2464	1.0789	0.8094
769	6-phosphogluconate	Carbohydrate	Pentose Phosphate Pathway	15442	LC/MS Neg	100000341	583.9	275.017	921-62-0;53411-70-4	91493	C00345	HMDB01316	0.9102	0.9155	1.4081	1.0062	0.9407	1.185	0.6806	0.9938	1.2081	1.4341	0.7811	0.8691	1.1787	1.1535	1.5177	0.8036	0.984	1.0227
2430	7,8-dihydrofolate	Cofactors and Vitamins	Folate Metabolism	1708	LC/MS Neg	173	1547.2	442.148	4033-27-6	98792	C00415	HMDB01056	0.9369	0.9921	0.9738	1.0858	1.4167	1.3388	0.9481	0.8454	0.8664	1.4215	1.5746	1.3801	0.9991	1.0009	1.1484	0.9755	1.0242	0.8439
1576	7-alpha-hydroxy-3-oxo-4-cholestenoate (7-Hoca)	Lipid	Sterol	36776	LC/MS Neg	100001609	5288.1	429.301	115538-85-7	3081085	C17337	HMDB12458	0.304	0.2274	0.3508	0.4952	0.4036	0.5026	1.3453	1.0047	1.2834	0.9916	0.9953	1.2102	1.398	1.2449	1.3427	1.3551	0.9332	1.2422
1607	7-hydroxycholesterol (alpha or beta)	Lipid	Sterol	47890	LC/MS Pos	100005999	6164	367.336					0.8333	0.5434	1.2568	1.7374	0.2757	0.9602	0.9205	1.181	0.9386	3.2864	1.0398	0.0438	0.6631	1.6473	6.5712	5.7668	1.5553	0.4643
2294	7-methylguanine	Nucleotide	Purine Metabolism, Guanine containing	35114	LC/MS Neg	100001456	1729.7	164.058	578-76-7	11361	C02242	HMDB00897	0.814	0.7272	0.7631	0.9523	1.0178	1.0792	0.9835	0.8528	0.899	1.2191	1.4223	1.3489	1.0911	1.0165	1.1121	1.055	0.8857	0.9202
1229	9,10-DiHOME	Lipid	Fatty Acid, Dihydroxy	38399	LC/MS Neg	179	5180	313.238	263399-34-4	9966640	C14828	HMDB04704	0.557	0.8296	1.7762	0.9825	0.8564	0.9802	1.0554	1.0457	1.1864	0.9095	0.4967	0.4197	1.1718	1.1628	1.0175	1.0363	1.0301	0.7933
1136	acetyl CoA	Lipid	Fatty Acid Metabolism	43840	LC/MS Neg	1830	1691	403.556	102029-73-2	444493	C00024	HMDB01206	0.4055	0.4055	0.4055	1.0234	0.4055	0.4055	0.4055	0.5627	2.037	0.9766	0.4055	0.4055	0.4055	0.4055	1.5598	0.4055	0.4055	0.4055
1164	acetylcarnitine	Lipid	Fatty Acid Metabolism(Acyl Carnitine)	32198	LC/MS Pos	100000802	1166.9	204.123	5080-50-2	1	C02571	HMDB00201	1.0654	1.0827	0.9346	0.7769	1.0924	0.8537	1.1272	1.8233	1.1835	1.6584	2.0437	1.8764	0.8729	0.7442	0.7098	0.6368	0.5195	0.4963
927	aconitate [cis or trans]	Energy	TCA Cycle	46173	LC/MS Neg	100001359	580	173.009			C00417,C02341	HMDB00072,HMDB00958	0.8657	1.0289	1.0246	1.216	1.1003	1.1623	0.9703	0.9118	0.9986	0.9523	0.9831	1.0499	0.9968	1.0253	1.0014	0.9385	0.9586	1.0675
2259	adenine	Nucleotide	Purine Metabolism, Adenine containing	554	LC/MS Polar	880	1311.1	134.047	73-24-5	190	C00147	HMDB00034	0.8529	0.9964	0.8492	0.9665	1.2358	1.0888	1.0358	0.7955	1.0625	1.0405	1.4946	1.2175	1.0036	1.062	0.9572	0.8661	0.9202	0.7259
2258	adenosine	Nucleotide	Purine Metabolism, Adenine containing	555	LC/MS Pos	798	1625.3	268.104	58-61-7	60961	C00212	HMDB00050	0.9674	1.3048	1.1169	1.1422	1.2243	1.1536	0.9029	0.7174	0.7873	1.1788	1.092	1.2695	0.9852	1.0148	0.9688	0.8965	0.9214	0.9596
2253	adenosine 2'-monophosphate (2'-AMP)	Nucleotide	Purine Metabolism, Adenine containing	36815	LC/MS Pos	100001694	1658	348.07	130-49-4	94136	C00946	HMDB11617	0.8034	0.6372	0.698	0.7857	0.8444	0.8587	0.9985	1.0015	0.9863	1.1146	1.0092	1.0347	1.0522	1.0569	1.1046	0.9582	1.1196	1.0379
2254	adenosine 3',5'-cyclic monophosphate (cAMP)	Nucleotide	Purine Metabolism, Adenine containing	2831	LC/MS Neg	207	1952.2	328.045	60-92-4	6076	C00575	HMDB00058	0.5255	0.8819	1.6074	0.7447	0.5957	1.2942	1.3129	0.7435	0.1921	0.1921	1.0837	1.1373	1.4488	0.7686	1	1.4189	1.2265	0.812
2256	adenosine 3',5'-diphosphate	Nucleotide	Purine Metabolism, Adenine containing	15691	LC/MS Neg	1214	575	426.022	75431-54-8	159296	C00054	HMDB00061	0.2828	0.5422	2.15	1.448	5.0713	1.4456	0.4201	0.8906	2.6708	1.1094	0.4543	0.5545	0.7893	0.5942	1.9293	0.4196	2.6113	2.6046
2252	adenosine 3'-monophosphate (3'-AMP)	Nucleotide	Purine Metabolism, Adenine containing	35142	LC/MS Pos	100001449	1470	348.07	84-21-9	41211	C01367	HMDB03540	1.0069	1.0672	0.9597	0.9213	0.6478	0.8981	0.9567	0.9075	0.9712	1.0979	0.9023	1.092	0.9993	1.1123	1.1353	1.0007	1.0445	1.0662
2251	adenosine 5'-monophosphate (AMP)	Nucleotide	Purine Metabolism, Adenine containing	32342	LC/MS Pos	209	1208	348.07	149022-20-8	6083	C00020	HMDB00045	0.8808	1.0885	0.9969	1.0742	1.2547	1.0842	0.8529	0.6551	0.7717	1.1762	1.0031	1.2581	0.9704	0.9274	0.8995	0.9163	1.0041	1.0285
1006	adrenate (22:4n6)	Lipid	Polyunsaturated Fatty Acid (n3 and n6)	32980	LC/MS Neg	100001193	5678	331.264	2091-25-0	5497181	C16527	HMDB02226	0.3096	3.0258	0.5497	1.0103	2.5234	0.8454	0.6864	0.3096	1.0103	1	0.7425	0.6831	0.5889	2.2443	1.2754	1.6658	1.6628	0.5538
24	alanine	Amino Acid	Alanine and Aspartate Metabolism	1126	LC/MS Pos	811	696	90.055	56-41-7	5950	C00041	HMDB00161	0.9095	0.8897	0.9692	0.9402	0.9565	0.975	1.129	1.0628	1.0853	0.8717	0.7682	0.8078	1.049	1.025	1.0336	1.0972	1.1351	1.0912
393	alanylalanine	Peptide	Dipeptide	15129	LC/MS Polar	100000113	1818.6	159.078	1948-31-8	5484352		HMDB28680	0.5873	0.8661	0.6954	0.7656	0.8799	0.8729	1.3809	1.0319	1.1996	0.8943	1.3946	1.1125	0.9638	0.9916	1.051	1.0084	1.4605	1.3523
402	alanylleucine	Peptide	Dipeptide	37093	LC/MS Pos	100001890	2165	203.139	1638-60-4	259583			0.4799	0.7353	0.6713	0.6787	0.9941	0.6986	1.8261	0.8394	1.235	0.8868	1.181	1.1106	0.9081	1.0059	1.0417	1.346	1.733	1.9077
411	alanylvaline	Peptide	Dipeptide	37084	LC/MS Pos	100001884	1510	189.123	3303-45-5	137276			0.2915	0.7594	0.5934	0.7114	0.9573	0.6583	2.3513	1.0046	1.4985	0.8579	1.8793	1.5537	0.9082	1.0603	0.9954	1.4828	2.2398	2.0281
2247	allantoic acid	Nucleotide	Purine Metabolism, (Hypo)Xanthine/Inosine containing	33434	LC/MS Polar	218	2960	175.047	99-16-1	203	C00499	HMDB01209	0.6668	0.6668	0.6668	0.6668	0.6668	0.6668	0.7117	0.6668	0.759	0.8888	0.8645	0.8716	1.2016	1.1112	1.2176	1.2229	1.2522	1.1478
2246	allantoin	Nucleotide	Purine Metabolism, (Hypo)Xanthine/Inosine containing	1107	LC/MS Polar	1002	1672	157.037	97-59-6	204	C02350	HMDB00462	0.784	0.83	0.831	0.8685	0.9615	1.0024	0.9976	1.0171	1.0295	1.0819	1.0487	1.0061	1.0791	1.0267	1.0851	0.9944	0.9494	0.9753
2425	alpha-CEHC	Cofactors and Vitamins	Tocopherol Metabolism	48188	LC/MS Neg	100002206	4045	277.145	4072-32-6	9943542		HMDB01518	1.4905	1.3791	1.2482	0.7152	0.3728	0.6054	1.1341	1.0438	1.0854	0.3728	0.3728	0.3728	0.9351	0.9349	1.3765	1	0.5859	0.973
418	alpha-glutamylthreonine	Peptide	Dipeptide	38147	LC/MS Pos	100002289	774.3	249.108	6875-80-5	6998031			0.3315	0.4335	0.4582	0.643	0.9372	0.7087	1.7424	0.3315	1.2293	0.618	1.376	1.3422	1	0.8469	1.1497	1.4064	2.0323	2.0324
420	alpha-glutamyltyrosine	Peptide	Dipeptide	40033	LC/MS Pos	100003250	1820	311.124	3422-39-7	351830			0.6368	0.8231	0.4222	0.463	0.892	0.5466	1.507	0.6554	1.1126	0.8391	1.1802	1.1144	0.7547	1.4476	1.3076	1.108	1.5071	1.8948
1191	alpha-hydroxycaproate	Lipid	Fatty Acid, Monohydroxy	37073	LC/MS Neg	100001723	1920	131.071	6064-63-7	99824		HMDB01624	1.0088	0.9039	0.9912	1.1382	1.0709	1.0636	0.7651	1.0273	0.7476	0.7829	0.5659	0.6125	1.2741	1.0638	1.0392	0.5306	1.065	0.6405
268	alpha-hydroxyisocaproate	Amino Acid	Leucine, Isoleucine and Valine Metabolism	22132	LC/MS Neg	100000706	1840	131.071	10303-64-7	83697	C03264	HMDB00746	2.2798	2.5585	1.9319	2.9681	3.1993	2.152	0.5205	0.3878	0.8625	0.3878	0.7595	0.8684	0.5899	1.2618	1	0.3878	0.5509	0.3878
239	alpha-hydroxyisovalerate	Amino Acid	Leucine, Isoleucine and Valine Metabolism	46537	LC/MS Polar	100001300	1052	117.056	600-37-3	99823		HMDB00407	4.3176	3.1389	3.8998	4.7679	3.701	5.4463	0.816	0.8709	0.8243	0.7984	0.5302	0.9043	1.1502	1.0873	0.9127	0.7724	0.8103	1.1566
233	alpha-hydroxyisovaleroyl carnitine*	Amino Acid	Leucine, Isoleucine and Valine Metabolism	46263	LC/MS Pos	100005836	1863	262.165					0.825	0.989	0.9582	1.0379	1.1838	0.9984	1.6306	1.2875	1.604	1.6235	1.6103	1.473	1.0016	0.8822	0.9305	0.9044	0.9599	0.9877
930	alpha-ketoglutarate	Energy	TCA Cycle	528	LC/MS Polar	93	2700	145.014	305-72-6;328-50-7;22202-68-2	51	C00026	HMDB00208	0.7868	0.8716	0.9766	1.3844	1.0916	1.3058	0.8534	1.166	1.1999	1.3109	0.7958	0.8814	0.8674	0.9565	0.7727	1.0575	1.1757	1.0234
1736	alpha-muricholate	Lipid	Primary Bile Acid Metabolism	34092	LC/MS Neg	100001280	4765	407.28	2393-58-0	3083761	C17647	HMDB00506	0.8982	1.1006	1.1433	1.5483	2.4294	2.3244	0.6904	0.5625	0.6601	0.8897	0.6656	0.8901	1.1203	1.0798	0.9462	0.9139	1.0538	1.3962
192	anthranilate	Amino Acid	Tryptophan Metabolism	4970	LC/MS Pos	1258	3220	138.055	118-92-3	227	C00108	HMDB01123	0.9719	0.9821	0.9903	1.4499	1.3342	1.4434	1.0958	0.8636	1.1076	1.3703	0.7925	1.3081	1.0272	0.7884	1.0097	0.9267	0.7522	0.8546
2410	arabonate	Cofactors and Vitamins	Ascorbate and Aldarate Metabolism	37516	GC/MS	100001937	1736	292.1	7643-75-7	122045	C00878	HMDB00539	0.7472	0.7844	0.8098	1.1772	0.9674	1.1601	1.1983	1.3175	1.2239	1.0134	1.0333	0.91	1.5465	0.9714	1.3152	0.9866	0.922	0.9613
1005	arachidonate (20:4n6)	Lipid	Polyunsaturated Fatty Acid (n3 and n6)	1110	LC/MS Neg	229	5535	303.233	506-32-1	444899	C00219	HMDB01043	0.7656	0.9311	0.9982	0.9646	1.2973	0.9911	0.971	0.8939	0.9832	1.088	1.1507	1.1004	1.0377	0.9386	1.01	1.0478	1.1429	1.0018
305	arginine	Amino Acid	Urea cycle; Arginine and Proline Metabolism	1638	LC/MS Pos	231	700	175.119	1119-34-2	232	C00062	HMDB00517	0.6534	0.8034	0.7783	0.8972	1.0242	0.9552	1.5357	1.0582	1.4852	0.8169	0.8653	0.8668	1.2975	1.1514	0.9939	1.0061	1.5873	1.7599
2407	ascorbate (Vitamin C)	Cofactors and Vitamins	Ascorbate and Aldarate Metabolism	1640	GC/MS	233	1850.1	332.1	134-03-2		C00072	HMDB00044	0.5355	0.6209	0.6479	1.2797	1.5393	1.8179	0.762	0.6482	0.8376	1.5115	1.5381	1.5419	0.9586	0.71	1.0629	0.9545	1.6585	1.0414
29	asparagine	Amino Acid	Alanine and Aspartate Metabolism	512	LC/MS Pos	917	679	133.061	70-47-3	6267	C00152	HMDB00168	0.939	0.7527	0.8698	1.0035	0.874	1.0423	1.1062	1.1866	1.1182	1.114	0.899	0.9303	0.9965	0.9453	0.9665	1.1359	1.2956	1.1684
439	asparagylleucine	Peptide	Dipeptide	42980	LC/MS Pos	100003156	2175	246.145					0.4612	0.696	0.6854	0.7752	0.9432	0.6926	1.87	0.808	1.7107	0.9464	1.0536	1.0852	1.6325	0.6109	1.3131	1.2672	2.5027	2.2762
440	asparagylvaline	Peptide	Dipeptide	42028	LC/MS Neg	100003569	1310	230.115	145314-87-0	7019993			1.7959	1.9368	2.0859	3.4382	3.0806	3.4691	0.807	0.6307	0.6673	0.3885	0.1378	0.47	1.1889	1.0185	1.1911	0.9815	0.7686	0.9578
27	aspartate	Amino Acid	Alanine and Aspartate Metabolism	443	LC/MS Pos	234	668	134.045	56-84-8	5960	C00049	HMDB00191	1.0584	0.9124	0.9834	0.9233	0.8997	0.9973	1.0051	1.1193	1.0259	1.0875	0.8641	0.9914	1.0027	0.9848	0.9522	1.0748	1.1009	1.0526
446	aspartylleucine	Peptide	Dipeptide	40068	LC/MS Pos	100003158	2316	247.129	3062-14-4	332962			0.8121	0.7311	0.7811	0.8533	0.9523	0.8238	1.2291	1.0657	1.1088	1.1346	0.795	0.9786	1.0592	1.0668	1.0214	0.9284	1.0306	1.5845
448	aspartylphenylalanine	Peptide	Dipeptide	22175	LC/MS Pos	100000803	2538.7	281.113	13433-09-5	93078		HMDB00706	0.6139	0.5891	0.2073	0.7422	0.9011	0.5824	1.454	1.0949	1.2474	1.1913	0.9486	1.0514	1.2315	0.8462	1.4907	0.8748	1.4227	1.5666
450	aspartylvaline	Peptide	Dipeptide	41373	LC/MS Pos	100003625	1605	233.113	13433-04-0	4991131			0.8843	0.9803	0.6727	0.6362	0.8342	1.1474	1.3534	0.6827	1.549	1.0197	0.6704	0.7742	1.1356	0.1834	1.143	1.6116	1.1228	1.636
1079	azelate (nonanedioate)	Lipid	Fatty Acid, Dicarboxylate	18362	LC/MS Neg	2029	1276	187.098	123-99-9	2266	C08261	HMDB00784	1.2674	1.0245	1.3172	1.2733	1.0641	1.3831	0.9236	1.21	0.9755	0.6386	0.6475	0.5455	0.9529	0.8726	1.0369	0.9195	1.059	0.7301
2340	beta-alanine	Nucleotide	Pyrimidine Metabolism, Uracil containing	55	GC/MS	244	1451.8	174	56-41-7;107-95-9	239	C00099	HMDB00056	0.7674	0.7527	0.8343	0.9811	1.1665	1.1719	1.0964	0.9534	1.0189	0.9335	1.1176	1.1177	1.0379	1.1213	1.0396	0.8949	0.9282	0.8343
231	beta-hydroxyisovalerate	Amino Acid	Leucine, Isoleucine and Valine Metabolism	12129	LC/MS Neg	1442	1027	117.056	625-08-1	69362		HMDB00754	0.7215	0.9018	0.4191	0.5936	0.585	1.1215	1.3314	0.5749	0.7937	0.6042	1.5523	1.4353	1.714	1.4249	1.0636	1.4498	0.9364	1.0846
232	beta-hydroxyisovaleroylcarnitine	Amino Acid	Leucine, Isoleucine and Valine Metabolism	35433	LC/MS Pos	100001594	1701	262.165	99159-87-2				0.8736	0.9085	0.855	1.0227	1.2453	1.145	1.0461	0.8652	0.8612	1.4602	1.351	1.5013	0.9456	0.877	0.8267	1.1674	1.1074	0.9773
6	betaine	Amino Acid	Glycine, Serine and Threonine Metabolism	3141	LC/MS Pos	799	734	118.086	107-43-7	247	C00719	HMDB00043	0.6454	0.6776	0.64	0.7185	0.7076	0.7042	1.0839	0.9881	1.0262	0.986	0.9518	1.0119	1.1655	1.111	1.0926	1.288	1.2943	1.1773
7	betaine aldehyde	Amino Acid	Glycine, Serine and Threonine Metabolism	15499	LC/MS Pos	1219	646.2	120.102	7758-31-8				0.9951	0.8147	0.9065	1.0187	0.994	1.0496	0.97	1.0049	0.9839	1.1958	0.8115	1.2006	1.1727	1.2388	1.1514	1.1217	0.9928	0.9794
1735	beta-muricholate	Lipid	Primary Bile Acid Metabolism	31885	LC/MS Neg	100001066	4794	407.28	2393-59-1	5283853	C17726	HMDB00415	1.0057	1.6249	1.3314	2.0488	3.5778	2.5582	0.6667	0.5465	0.6229	0.6281	0.6024	0.6441	1.4153	1.2184	1.392	0.7966	0.8362	0.9943
2449	biliverdin	Cofactors and Vitamins	Hemoglobin and Porphyrin Metabolism	2137	LC/MS Neg	250	4695.6	581.241	55482-27-4;55482-27-4	5353439	C00500	HMDB01008	0.3428	0.3428	0.3428	0.9394	0.7476	1.102	0.8335	0.5119	0.3428	2.4047	2.6303	2.2677	1.088	0.5339	1	1.0115	1.0952	0.7571
2432	biopterin	Cofactors and Vitamins	Tetrahydrobiopterin Metabolism	12358	LC/MS Neg	1548	1398.5	236.079	22150-76-1	445040	C06313	HMDB00468	1.1555	1.0516	1.0955	0.8679	0.587	0.9584	1.1117	1.0728	0.9917	0.909	1.0519	1.0187	0.9484	1.0059	0.9941	1.0777	0.8974	0.9802
2427	biotin	Cofactors and Vitamins	Biotin Metabolism	568	LC/MS Pos	251	3028.2	245.095	58-85-5	171548	C00120	HMDB00030	0.2771	0.2771	0.2771	1.688	1.9673	1.622	0.7765	0.2771	0.2771	2.4676	2.7557	2.9651	1	0.2771	0.9136	0.4765	0.7652	0.6338
1148	butyrylglycine	Lipid	Fatty Acid Metabolism (also BCAA Metabolism)	31850	LC/MS Neg	100001151	1470	144.067	20208-73-5	88412		HMDB00808	0.9715	0.8355	0.932	1.218	1.1726	1.5113	1.3819	1.3835	1.3658	0.487	0.5699	0.5454	0.7578	0.7769	0.7738	1.1413	1.1826	1.0285
948	caproate (6:0)	Lipid	Medium Chain Fatty Acid	32489	LC/MS Neg	926	2713.7	115.076	142-62-1	8892	C01585	HMDB00535	1.1328	1.2252	1.2939	1.3072	1.0563	1.1824	0.8665	0.7749	0.897	0.4135	0.4537	0.409	1.1028	0.9362	1.1801	1.1037	0.9437	0.8861
950	caprylate (8:0)	Lipid	Medium Chain Fatty Acid	32492	LC/MS Neg	932	4362	143.108	124-07-2	379	C06423	HMDB00482	1.0439	1.0852	0.873	0.9827	1.3545	1.1001	1.1528	1.0043	0.9767	0.7008	0.932	0.9237	0.9692	0.9666	1.0197	1.1514	1.1123	0.9957
42	carboxyethyl-GABA*	Amino Acid	Glutamate Metabolism	48296	LC/MS Pos	100003260	785	176.092	4386-03-02	2572		HMDB02201	1.1804	0.3078	0.8901	0.7397	0.7134	0.9932	1.0547	1.1739	0.9434	1.5917	1.0048	1.251	1.8548	1.4446	1.2428	0.9952	0.5021	0.9042
1183	carnitine	Lipid	Carnitine Metabolism	15500	LC/MS Pos	100000007	688.9	162.112	461-05-2	10917	C00318	HMDB00062	0.865	0.9023	0.8806	0.9599	0.9666	0.956	1.1182	1.0485	1.0496	1.5159	1.4287	1.4676	0.8423	0.8129	0.8386	1.0916	1.0809	1.0334
2503	catechol sulfate	Xenobiotics	Benzoate Metabolism	35320	LC/MS Neg	100001605	1906	188.986	120-80-9	3083879	C00090	HMDB59724	0.4883	0.4675	0.4813	1.1298	1.2341	1.0715	1	0.8778	1.0935	0.701	0.7945	0.7418	1.0849	1.2436	1.281	1.0002	0.8295	1
217	C-glycosyltryptophan*	Amino Acid	Tryptophan Metabolism	32675	LC/MS Neg	100001949	1775	365.135					1.0453	0.9613	1.049	1.0603	1.1313	1.2036	0.8365	0.7958	0.8138	1.0597	1.1743	1.1044	0.966	0.8206	0.8582	0.9607	1.034	0.8275
1732	chenodeoxycholate	Lipid	Primary Bile Acid Metabolism	1563	LC/MS Neg	1123	5264	391.285	474-24-9;474-25-9	10133	C02528	HMDB00518	0.9126	1.2373	1.3754	2.3401	3.2535	2.7088	0.6667	0.5996	0.6414	0.9699	0.6206	0.9308	1.1993	1.1276	1.1846	0.8004	0.7776	1.0301
1325	chiro-inositol	Lipid	Inositol Metabolism	37112	GC/MS	100001859	1857	318.1	643-12-9		C19891	HMDB34220	1.0355	0.8223	1.0825	1.0071	1.0901	1.5268	1.1819	0.9929	1.1595	0.4714	0.7152	0.7444	0.5256	0.6519	0.711	0.7928	1.2138	1.258
1729	cholate	Lipid	Primary Bile Acid Metabolism	22842	LC/MS Neg	136	5165	407.28	81-25-4	221493	C00695	HMDB00619	0.4415	0.7343	0.6704	1.1418	1.5404	1.4573	1.2459	1.0279	1.0207	0.7714	0.796	0.9849	0.9477	0.8207	0.8804	1.0151	1.1702	1.3525
1566	cholesterol	Lipid	Sterol	63	GC/MS	266	2316.9	329.3	57-88-5	11025495	C00187	HMDB00067	0.7722	0.8418	0.977	1.0042	1.1088	1.0993	0.9041	1.1266	1.0965	1.1332	0.9958	0.9372	0.8668	0.8141	1.0413	0.908	1.1266	1.036
1351	choline	Lipid	Phospholipid Metabolism	15506	LC/MS Pos	1256	675	104.107	67-48-1	305	C00114	HMDB00097	0.9365	0.9675	0.9361	1.1087	1.0122	1.0827	0.9295	0.8826	0.9417	0.9873	0.9032	1.0073	1.0535	1.027	0.9927	1.0765	1.0714	1.0783
1352	choline phosphate	Lipid	Phospholipid Metabolism	34396	LC/MS Pos	267	692.5	184.073	72556-74-2	1014	C00588	HMDB01565	1.079	0.8465	0.9182	1.0528	0.973	1.1624	0.949	0.8881	0.9684	1.5215	1.323	1.467	0.9146	0.8901	0.9844	1.111	1.0156	1.0523
2710	cinnamoylglycine	Xenobiotics	Food Component/Plant	38637	LC/MS Neg	100002253	3127	204.067	16534-24-0	709625		HMDB11621	1.2889	1.4076	1.5621	1.3402	1.5193	1.6835	0.2159	0.2159	0.2159	0.2361	0.233	0.2159	0.6169	0.7111	0.6932	0.2159	0.2159	0.2159
697	cis-Cyclo[L-ala-L-Pro]	Peptide	Dipeptide	47098	LC/MS Pos	100004646	1952	169.097		6428987			1.0272	1.012	1.3968	0.6613	0.6852	1.0362	1.4595	0.711	1.0677	0.5167	0.2035	0.4379	1.3935	0.988	1.0914	0.8943	0.8844	1.1135
970	cis-vaccenate (18:1n7)	Lipid	Long Chain Fatty Acid	33970	GC/MS	100001228	1987	339.3	506-17-2	5282761	C08367	HMDB03231	0.8934	0.7393	0.8706	0.7135	1.4993	0.7701	0.8277	1.0909	1.046	1.1692	1.0382	0.9726	0.7635	0.8645	1.0274	1.0491	1.4791	1.2837
925	citrate	Energy	TCA Cycle	1564	GC/MS	1124	1763.4	273.1	77-92-9	311	C00158	HMDB00094	0.8284	1.1404	1.1553	1.3208	1.4716	1.9897	0.7095	0.7604	0.8035	1.0968	1.1247	1.2171	0.8119	0.7226	1.1263	0.636	0.8595	0.9032
309	citrulline	Amino Acid	Urea cycle; Arginine and Proline Metabolism	2132	LC/MS Pos	391	730.3	176.103	372-75-8	9750	C00327	HMDB00904	0.8426	0.9187	0.976	0.8398	0.7164	0.9755	1.0692	1.1875	1.024	1.1899	1.2634	1.2625	1.1842	1.2326	1.2699	0.9226	0.8041	0.7489
2403	coenzyme A	Cofactors and Vitamins	Pantothenate and CoA Metabolism	46322	LC/MS Neg	270	1448	382.55	85-61-0;18439-24-2	317	C00010	HMDB01423	0.0313	0.9417	2.5631	2.3818	2.9692	2.0323	0.5247	1.0452	2.3648	0.9548	0.0973	0.0413	0.8008	0.5887	1.9755	0.5644	3.8264	3.2165
1649	corticosterone	Lipid	Steroid	5983	LC/MS Neg	272	5040	345.207	50-22-6	5753	C02140	HMDB01547	0.195	0.1257	0.1257	0.725	0.7921	1.1419	1.0662	1	0.863	3.1834	3.6057	3.5799	0.2815	0.1586	0.3452	2.0217	1.8953	1.9528
332	creatine	Amino Acid	Creatine Metabolism	27718	LC/MS Polar	1221	2920	130.062	57-00-1	586	C00300	HMDB00064	0.7397	0.6378	0.6687	0.9911	1.094	1.197	1.1026	1.0301	0.9425	1.2623	1.3472	1.4393	0.9086	0.9303	1.0259	0.8712	1.0089	0.864
333	creatinine	Amino Acid	Creatine Metabolism	513	LC/MS Neg	275	1071.8	112.052	60-27-5	588	C00791	HMDB00562	0.716	0.8107	0.8391	0.7297	0.6921	0.7616	1.2118	1.2308	1.2316	0.9631	0.9309	0.9077	1.0676	1.09	1.1007	1.0734	1.0369	1.0589
457	cyclo(gly-pro)	Peptide	Dipeptide	37077	LC/MS Pos	100001946	1767.3	155.082	3705-27-9	126154			0.9149	0.9497	0.7392	0.7194	0.9659	0.9336	1.4424	1.3928	1.3783	0.3727	0.3347	0.6418	1.5561	1.3499	1.4546	1.7972	1.3671	1.0341
461	cyclo(leu-pro)	Peptide	Dipeptide	37104	LC/MS Pos	100001925	3435	211.144	2873-36-1	7074739			1.3169	1.3274	1.2474	0.7492	0.7009	0.8503	1.1069	1.0109	0.8633	0.9891	0.8849	1.0327	1.1407	1.288	1.2609	0.899	0.879	0.9242
283	cystathionine	Amino Acid	Methionine, Cysteine, SAM and Taurine Metabolism	15705	LC/MS Pos	310	674.7	223.075	535-34-2	439258	C02291	HMDB00099	0.9461	1.1548	1.2133	1.3049	1.3969	1.2742	1.1402	0.8211	1.0592	0.6945	0.9668	0.7926	0.7964	0.7032	0.7077	0.9859	1.1167	1.0141
288	cysteine	Amino Acid	Methionine, Cysteine, SAM and Taurine Metabolism	31453	GC/MS	800	1560.1	218	52-90-4;56-89-3	5862	C00097	HMDB00574	0.726	0.8995	1.0272	1.0045	3.1433	1.0067	0.9955	0.9626	1.0574	1.3401	1.1226	1.1148	0.7785	0.5955	0.8148	0.7611	0.7469	1.3303
359	cysteine-glutathione disulfide	Amino Acid	Glutathione Metabolism	46734	LC/MS Pos	100001437	824	427.095	13081-14-6	4247235		HMDB00656	1.2548	0.8424	0.9073	0.6876	2.4357	0.7929	1.0044	1.7732	1.0751	1.2738	1.0893	1.1221	0.9956	1.1747	0.8964	0.8632	0.7183	0.6167
362	cysteinylglycine	Amino Acid	Glutathione Metabolism	37642	GC/MS	278	1763	240.9	19246-18-5	439498	C01419	HMDB00078	0.6139	0.8538	0.9575	1.0585	1.2382	1.23	0.8602	1.034	1.0035	0.9439	1.0922	1.0183	0.9154	0.7699	0.9626	1.0458	1.1933	0.9965
2348	cytidine	Nucleotide	Pyrimidine Metabolism, Cytidine containing	514	LC/MS Pos	827	1075.9	244.093	65-46-3	6175	C00475	HMDB00089	1.9053	1.5972	1.6873	1.4228	1.3581	1.5017	0.8151	0.8251	0.8556	1.1857	0.8001	1.0106	0.8985	0.961	0.9938	1.0062	0.8215	0.9754
1353	cytidine 5'-diphosphocholine	Lipid	Phospholipid Metabolism	34418	LC/MS Pos	1220	776.6	489.115	33818-15-4	13804	C00307	HMDB01413	0.6589	1.1373	0.7029	1.2435	0.6675	1.0023	0.9761	0.7173	0.9977	0.6087	0.9704	0.8379	1.1862	1.1864	1.0357	1.1846	1.246	1.0787
2345	cytidine 5'-monophosphate (5'-CMP)	Nucleotide	Pyrimidine Metabolism, Cytidine containing	2372	LC/MS Pos	282	890	324.059	63-37-6	6131	C00055	HMDB00095	0.7425	0.8434	0.8266	1.097	1.3132	1.1706	1.0845	1.0149	0.9996	1.2904	1.3035	1.3631	0.9106	0.949	0.9415	0.97	0.9704	1.0004
887	cytidine 5'-monophospho-N-acetylneuraminic acid	Carbohydrate	Nucleotide Sugar	36831	LC/MS Neg	1223	650	613.14	3063-71-6	448209	C00128	HMDB01176	1.2928	1.1716	1.2966	0.9151	1.043	1.1547	0.9467	0.9473	0.9652	0.9683	0.8231	0.8893	1.0606	0.984	1.041	1.016	0.947	1.0972
2346	cytidine-3'-monophosphate (3'-CMP)	Nucleotide	Pyrimidine Metabolism, Cytidine containing	2959	LC/MS Pos	105	1203	324.059	84-52-6	66535	C05822		0.9182	0.5981	0.9487	0.8843	7.9727	0.7058	1.0243	1.0538	0.9757	2.7874	2.1827	3.3538	2.1194	1.7943	1.8283	0.5092	0.7714	0.9259
1359	cytidine-5'-diphosphoethanolamine	Lipid	Phospholipid Metabolism	34410	LC/MS Pos	100001407	761.8	447.068	72842-05-8	123727	C00570	HMDB01564	0.6948	1.1967	0.8697	1.5588	0.9108	1.4117	0.9878	0.5507	1.0122	0.5756	0.7286	0.5218	1.3928	0.9491	1.1846	1.3805	1.1392	1.3457
2722	daidzein	Xenobiotics	Food Component/Plant	32453	LC/MS Pos	100001219	4179	255.065	486-66-8	5281708	C10208	HMDB03312	0.7211	1.004	0.7951	2.073	2.0773	2.1738	0.996	0.6394	0.741	0.4432	0.4601	0.5869	1.6661	1.7389	1.5784	0.8269	1.0872	1.0379
1182	deoxycarnitine	Lipid	Carnitine Metabolism	36747	LC/MS Pos	100001662	742.4	146.118	6249-56-5	134	C01181	HMDB01161	0.6838	0.8036	0.7706	0.8759	0.8235	0.8856	1.0748	0.9113	0.9593	2.0842	2.1577	2.5381	1.0544	1.0829	1.0096	1.0689	0.9926	1.0074
1740	deoxycholate	Lipid	Secondary Bile Acid Metabolism	1114	LC/MS Neg	302	5294	391.285	83-44-3	222528	C04483	HMDB00626	0.4483	0.4483	0.4483	0.4483	0.4483	0.4483	0.9118	0.7414	0.8975	2.2698	2.1921	2.4568	1.1325	0.9021	1.4504	0.4483	0.7357	1.0882
1009	dihomo-linoleate (20:2n6)	Lipid	Polyunsaturated Fatty Acid (n3 and n6)	17805	LC/MS Neg	1231	5730	307.264	2091-39-6	6439848	C16525	HMDB05060	0.9233	0.982	1.1555	1.2606	3.2406	1.3729	1.0126	1.045	0.9338	0.9451	0.9141	0.9874	0.9467	0.8859	0.8756	1.0422	1.2193	1.1504
1004	dihomo-linolenate (20:3n3 or n6)	Lipid	Polyunsaturated Fatty Acid (n3 and n6)	35718	LC/MS Neg	100001739	5596	305.249	17046-59-2	5280581	C03242	HMDB02925	0.6722	0.7787	0.9303	0.9956	2.0366	1.0481	1.0201	0.9878	0.9303	1.0044	1.0046	1.0137	0.9149	0.9123	0.9655	1.0632	1.1316	1.1672
2433	dihydrobiopterin	Cofactors and Vitamins	Tetrahydrobiopterin Metabolism	35129	LC/MS Neg	100001506	1552.3	194.068	6779-87-9	1879	C00268	HMDB00038	0.8574	0.7891	0.8894	0.9901	1.143	1.2385	0.8359	0.8229	0.784	1.491	1.5307	1.4016	0.9392	0.8845	1.0337	1.0379	1.1206	1.0099
755	dihydroxyacetone phosphate (DHAP)	Carbohydrate	Glycolysis, Gluconeogenesis, and Pyruvate Metabolism	15522	GC/MS	309	1737	315.1	102783-56-2	668	C00111	HMDB01473	0.982	1.5133	1.9462	2.1822	1.275	1.9066	1.1483	1.1638	1.018	0.6924	0.7703	1.063	0.9534	0.5294	0.439	0.7447	0.7538	0.2897
3245	dimethyl sulfone	Xenobiotics	Chemical	43424	LC/MS Pos	100004284	1035	95.0161	67-71-0	6213	C11142	HMDB04983	1.6361	0.2652	1.1645	1.0705	1	0.9079	0.7446	0.76	0.8045	1.1648	0.0598	0.0598	1.265	0.887	1.2969	1.1774	0.4601	1.2721
316	dimethylarginine (SDMA + ADMA)	Amino Acid	Urea cycle; Arginine and Proline Metabolism	36808	LC/MS Pos	100001810	810	203.15	102783-24-4	123831	C03626	HMDB01539	1.0019	0.988	0.9352	1.1302	0.9517	1.1622	0.904	0.8394	0.8816	1.1961	1.0536	1.3513	0.989	1.0443	0.9633	0.9981	1.1538	1.0216
5	dimethylglycine	Amino Acid	Glycine, Serine and Threonine Metabolism	5086	GC/MS	806	1030	57.9	1118-68-9	673	C01026	HMDB00092	0.5396	0.5734	0.6501	0.6222	0.6657	0.7417	1.2965	1.2909	1.5454	0.6788	0.9679	0.7854	1.1907	1.0321	1.1038	1.0749	1.3293	1.1027
1008	docosadienoate (22:2n6)	Lipid	Polyunsaturated Fatty Acid (n3 and n6)	32415	LC/MS Neg	100001182	6034	335.296	7370-49-2	5282807	C16533		1.9064	2.0806	2.7191	2.8904	8.7792	3.1188	0.8248	1.1084	0.8043	0.9805	1.0047	1.0129	0.9655	0.8834	0.9384	0.9953	0.8717	0.9579
996	docosahexaenoate (DHA; 22:6n3)	Lipid	Polyunsaturated Fatty Acid (n3 and n6)	44675	LC/MS Neg	100000665	5525	327.233	6217-54-5	445580	C06429	HMDB02183	0.5788	0.8104	0.7597	0.7884	1.5392	0.8332	1.234	1.0506	1.2767	0.9211	1.0533	0.9485	0.9489	0.9888	1.0112	1.2673	1.4054	1.172
995	docosapentaenoate (n3 DPA; 22:5n3)	Lipid	Polyunsaturated Fatty Acid (n3 and n6)	32504	LC/MS Neg	100001181	5571	329.249	2234-74-4	6441454	C16513	HMDB01976	0.642	0.7905	0.8478	0.96	2.7182	1.048	1.1322	1.0196	1.1803	0.662	0.7056	0.7046	1.0667	1.0765	0.9804	0.9321	1.1342	1.0232
1007	docosapentaenoate (n6 DPA; 22:5n6)	Lipid	Polyunsaturated Fatty Acid (n3 and n6)	37478	LC/MS Neg	100001580	5624.5	329.249	25182-74-5	6441454	C16513	HMDB13123	0.5144	1.0963	0.6833	0.7025	2.0274	0.6307	1.2435	1.1958	1.0474	0.9556	1.47	1.0453	0.6352	0.7453	1.2224	1.0444	0.8752	0.6751
3247	ectoine	Xenobiotics	Chemical	35651	LC/MS Pos	100001635	823	143.082	96702-03-3	126041	C06231		1.1248	1.1407	1.3245	1.228	1.2117	1.3185	0.9804	0.927	0.9959	0.9699	0.9006	0.9146	0.9971	1.0771	1.0029	1.0353	0.9554	0.9875
994	eicosapentaenoate (EPA; 20:5n3)	Lipid	Polyunsaturated Fatty Acid (n3 and n6)	18467	LC/MS Neg	2050	5450	301.217	10-2005-9;10417-94-4	446284	C06428	HMDB01999	0.7052	1.0752	0.9018	0.9303	1.6795	0.9967	1.1491	0.9646	1.4445	0.7756	1.1384	0.832	1.0033	1.0179	0.9838	1.3644	1.4089	0.994
980	eicosenoate (20:1n9 or 11)	Lipid	Long Chain Fatty Acid	33587	LC/MS Neg	100001335	5950	309.28		5282768			1.5237	1.7001	1.8977	1.7888	6.0313	2.0189	0.9438	0.9747	0.8547	0.8141	0.8545	0.8469	0.8231	0.8083	0.8046	1.0253	1.0525	1.0936
2733	equol	Xenobiotics	Food Component/Plant	36774	LC/MS Neg	100001725	4565	241.087	94105-90-5	91469	C14131	HMDB02209	1.5436	1.5097	1.7023	3.6573	4.9315	4.0078	0.8018	0.9721	0.7661	0.7995	0.4942	0.7002	0.977	0.7557	0.8211	1.0374	1.3439	1.023
2734	equol glucuronide	Xenobiotics	Food Component/Plant	41948	LC/MS Neg	100003895	3215	417.119					1.7827	1.8863	1.9367	2.4961	2.8086	2.7894	0.821	0.8165	0.8524	0.6238	0.6131	0.6288	0.7913	0.6807	0.7649	1.1494	1.1476	1.1943
2735	equol sulfate	Xenobiotics	Food Component/Plant	40478	LC/MS Neg	100003429	3630	321.044					2.02	2.1431	2.1842	3.2948	3.3533	3.5672	0.8035	0.7877	0.8261	0.9259	0.9958	0.9402	0.9888	0.9454	0.9851	1.0042	1.0983	1.0359
2736	ergothioneine	Xenobiotics	Food Component/Plant	37459	LC/MS Neg	100002154	821	228.081	58511-63-0	3032311	C05570	HMDB03045	0.9584	0.8504	0.8889	1.1134	0.7207	1.1955	1.0416	0.9213	0.9405	1.3186	1.4375	1.3767	0.8057	0.7841	0.7967	1.1936	1.2843	1.0708
984	erucate (22:1n9)	Lipid	Long Chain Fatty Acid	1552	LC/MS Neg	1087	6355.6	337.311	112-86-7	5281116	C08316	HMDB02068	2.6531	2.7748	3.0072	3.0577	10.1661	3.4772	0.7293	0.9042	0.7569	0.917	1.0347	1.115	0.9075	0.7248	0.7965	1.0039	0.9961	0.8158
2738	erythritol	Xenobiotics	Food Component/Plant	20699	GC/MS	100000846	1517.5	217	149-32-6	222285	C00503	HMDB02994	1.0663	0.6403	1.2126	1.1238	1.476	1.1688	1.1325	1.0495	1.0357	0.8139	0.516	0.9551	0.9643	0.6975	1.3176	0.6931	0.9611	0.8645
919	erythronate*	Carbohydrate	Aminosugar Metabolism	42420	LC/MS Polar	100001320	2186	135.03	88759-55-1	2781043		HMDB00613	1.0697	1.0065	0.924	1.032	0.8686	1.1374	1.0214	0.8732	0.9243	0.8876	0.8822	1.0172	1.1569	1.0478	0.9935	0.9543	0.9344	1.0242
1357	ethanolamine	Lipid	Phospholipid Metabolism	1497	GC/MS	420	1304	174.1	141-43-5	700	C00189	HMDB00149	0.9276	1.0033	1.187	1.2256	1.3557	1.2167	0.9918	0.9654	1.1638	1.1063	0.8588	1.039	0.9741	0.9967	1.1049	0.8987	0.8733	0.9957
260	ethylmalonate	Amino Acid	Leucine, Isoleucine and Valine Metabolism	15765	LC/MS Polar	2054	2785	131.035	601-75-2	11756		HMDB00622	0.8517	0.6616	0.8014	0.9323	0.8882	1.1935	1.4421	1.6276	1.3779	0.9317	1.0042	0.9958	0.9292	0.8732	1.0221	1.3857	1.4287	1.1853
2397	flavin adenine dinucleotide (FAD)	Cofactors and Vitamins	Riboflavin Metabolism	2134	LC/MS Polar	327	3375	784.15	146-14-5;84366-81-4	643975	C00016	HMDB01248	0.4934	0.4934	0.4934	0.623	0.4934	0.9952	0.4934	0.8915	0.7964	1.2452	1.0048	1.235	1.2108	1.1932	0.9326	1.0875	0.8513	1.1037
2398	flavin mononucleotide (FMN)	Cofactors and Vitamins	Riboflavin Metabolism	15797	LC/MS Neg	100000251	2390	455.097	130-40-5	710	C00061	HMDB01520	0.8728	0.7134	0.487	0.795	0.5198	1.0988	1.1605	0.9722	0.7026	1.1606	1.2756	1.2007	1.2686	1.0894	1.0278	1.235	0.8751	0.7442
2429	folate	Cofactors and Vitamins	Folate Metabolism	1826	LC/MS Neg	328	1467	440.132	59-30-3	6037	C00504	HMDB00121	1.4954	1.3849	1.481	0.9009	0.5368	0.9825	0.8748	1.1388	1.2889	0.8932	0.6697	0.8805	1.0175	1.1599	1.0865	0.8591	0.6123	1.1645
60	formiminoglutamate	Amino Acid	Histidine Metabolism	43493	LC/MS Pos	100002500	781	175.071	816-90-0	439233	C00439		1.2813	0.6273	0.8985	0.7297	0.5763	0.729	0.7563	1.5634	0.9597	1.67	0.6584	1.0403	1.5706	1.4491	1.5559	1.3403	1.1577	0.7833
2742	formononetin	Xenobiotics	Food Component/Plant	35657	LC/MS Pos	100001632	4818	269.081	485-72-3	5280378	C00858	HMDB05808	1.6609	2.5549	1.945	0.9708	0.3169	0.9076	0.7617	0.1398	0.2655	1.1234	2.2626	2.0278	1.2036	1.5523	1.0292	0.1694	0.4191	0.4039
848	fructose	Carbohydrate	Fructose, Mannose and Galactose Metabolism	577	LC/MS Polar	878	2022.2	179.056	57-48-7	5984	C00095	HMDB00660	0.769	0.8279	0.8938	1.3043	0.5944	1.2769	0.8073	0.7943	0.8292	0.9144	1.0089	0.9911	1.0389	1.0355	1.1715	1.1368	1.1343	1.1549
934	fumarate	Energy	TCA Cycle	1643	LC/MS Polar	330	3084	115.004	100-17-8	444972	C00122	HMDB00134	1.182	1.2851	1.299	1.1617	1.1404	1.1843	0.9198	0.9934	1.0066	0.9496	0.8543	0.8986	1.0349	0.9885	1.0434	0.7977	0.8469	0.826
872	galactonate	Carbohydrate	Fructose, Mannose and Galactose Metabolism	27719	LC/MS Polar	100001026	3085	195.051	299-28-5	128869	C00880	HMDB00565	0.7948	0.2995	0.1997	0.4763	0.8251	0.7014	1.7317	2.3224	2.2015	1.0303	0.9865	1.0135	1.5275	1.4478	4.2146	0.4546	0.5827	1.5968
863	galactose	Carbohydrate	Fructose, Mannose and Galactose Metabolism	12055	GC/MS	287	1793.8	203.9	59-23-4	3037556	C01582	HMDB00143	0.9965	1.0392	1.1341	0.9206	1.3476	1.3654	1.0035	1.2287	0.9437	0.9316	0.8826	0.9093	0.7712	1.3028	1.5751	0.7267	0.8392	1.0086
41	gamma-aminobutyrate (GABA)	Amino Acid	Glutamate Metabolism	1416	GC/MS	141	1539.7	304.1	56-12-2	119	C00334	HMDB00112	0.4885	0.5487	0.7008	0.8446	0.8515	1.0588	1.3278	1.4838	1.5054	0.9412	1.1506	1.1102	0.5238	0.5765	0.6477	1.4435	1.5814	1.4877
372	gamma-glutamylalanine	Peptide	Gamma-glutamyl Amino Acid	37063	LC/MS Pos	100001843	1116	219.098	5875-41-2	440103			0.9187	1.091	0.8486	1.2754	31.0416	1.3627	1.2082	1.5456	1.1776	0.8881	0.4758	0.7232	1.0182	0.9818	0.8987	0.9098	1.0433	0.8983
374	gamma-glutamylglutamate	Peptide	Gamma-glutamyl Amino Acid	36738	LC/MS Pos	331	1045	277.103	1116-22-9	92865	C05282	HMDB11737	1.2369	1.2279	1.1847	1.2268	2.72	1.2877	0.9919	0.9034	0.9489	0.9451	0.8656	0.9109	1.0211	0.999	1.0763	1.001	0.9455	0.8882
375	gamma-glutamylglutamine	Peptide	Gamma-glutamyl Amino Acid	2730	LC/MS Pos	1140	817.9	276.119	10148-81-9	150914	C05283	HMDB11738	0.4913	0.7002	0.5799	0.9776	14.9288	1.1115	1.2312	0.6409	0.9001	0.6475	1.0172	1.05	1.1469	1.183	0.9828	0.894	1.4719	1.3995
377	gamma-glutamylhistidine	Peptide	Gamma-glutamyl Amino Acid	18245	LC/MS Neg	1235	706	283.105	37460-15-4	7017195			0.5431	0.649	0.6341	0.8585	0.7522	1.3146	1.0893	0.702	0.7487	0.9141	1.2912	1.2279	1.3222	1.2115	1.059	1.3104	0.941	1.1329
378	gamma-glutamylisoleucine*	Peptide	Gamma-glutamyl Amino Acid	34456	LC/MS Pos	100001485	2661	261.144		14253342		HMDB11170	0.9989	0.9291	0.9997	0.8669	1.0942	0.8928	1.0852	1.07	1.079	0.8335	0.6389	0.7086	1.0573	1.0003	0.9354	1.4559	1.6934	1.4016
379	gamma-glutamylleucine	Peptide	Gamma-glutamyl Amino Acid	18369	LC/MS Pos	1268	2757.2	261.144	2566-39-4	151023		HMDB11171	1.0657	0.9887	0.9992	0.865	1.427	0.8763	1.0008	1.0213	1.0519	0.6996	0.6552	0.7357	1.078	0.8835	0.9432	1.3446	1.506	1.2705
382	gamma-glutamylphenylalanine	Peptide	Gamma-glutamyl Amino Acid	33422	LC/MS Pos	100000491	2865	295.129	7432-24-8	111299		HMDB00594	0.9891	0.8847	0.9693	0.832	3.4504	1.001	0.9995	1.0005	1.1325	1.0614	0.7674	1.0596	0.7283	0.6626	0.6796	1.1161	1.1285	1.2351
383	gamma-glutamylthreonine*	Peptide	Gamma-glutamyl Amino Acid	33364	LC/MS Pos	100001314	996.6	249.108	5652-48-2				1.6789	1.7448	1.7691	1.4169	1.5054	1.4456	1.0887	0.9873	0.9692	0.4246	0.4255	0.4549	0.2927	0.2787	0.3506	0.928	1.1483	1.0127
384	gamma-glutamyltryptophan	Peptide	Gamma-glutamyl Amino Acid	33947	LC/MS Pos	100001295	3035	334.14	66471-20-3	3989307			0.1572	0.1601	0.1572	1	6.4571	1.0434	1.1136	0.9729	1.0166	0.8383	0.6781	1.0335	0.7435	0.574	0.6879	1.0671	1.1523	1.1213
385	gamma-glutamyltyrosine	Peptide	Gamma-glutamyl Amino Acid	2734	LC/MS Neg	1102	1240	309.109	7432-23-7	94340		HMDB11741	0.9429	0.4268	0.9869	0.8219	2.194	1.0694	0.6919	1.1412	1.225	1.0253	0.9904	1.0965	0.899	0.8273	0.9917	1.0927	1.0083	1.0983
386	gamma-glutamylvaline	Peptide	Gamma-glutamyl Amino Acid	43829	LC/MS Pos	100001126	2045	247.129	2746-34-1	7015683		HMDB11172	1.1611	1.0199	1.2235	0.8499	0.9801	0.9486	0.9684	0.9322	0.9219	1.1784	1.1322	1.1519	0.9073	0.8013	0.8604	1.3459	1.5078	1.3243
2603	genistein	Xenobiotics	Food Component/Plant	32448	LC/MS Neg	100001221	3754	269.046	446-72-0	5280961	C06563	HMDB03217	0.8915	1.0584	1.0395	3.1542	4.5278	3.2513	0.9273	0.7668	0.8965	0.6613	0.7801	0.7169	1.7287	1.5064	1.8481	0.9016	1.2321	0.9605
2670	gluconate	Xenobiotics	Food Component/Plant	587	GC/MS	338	1879.4	333	527-07-1	10690	C00257	HMDB00625	0.6511	0.6885	0.7291	0.5425	0.7518	0.7188	0.8487	1.0232	1.2005	1.5166	1.4547	1.1996	1.1152	0.9768	1.4218	0.6441	1.1247	1.3304
890	glucosamine	Carbohydrate	Aminosugar Metabolism	18534	GC/MS	289	1833	203	66-84-2	441477	C00329	HMDB01514	1.0739	0.9246	1.2073	1.3955	0.7685	1.4447	0.8902	0.8633	0.6243	1.3295	0.8094	0.9261	1.1102	1.2182	1.3636	0.7405	0.8592	1.1035
746	glucose	Carbohydrate	Glycolysis, Gluconeogenesis, and Pyruvate Metabolism	20488	LC/MS Polar	572	2342	179.056	50-99-7	79025	C00031	HMDB00122	0.9012	0.9499	0.9854	1.0052	0.9224	1.0787	1.0048	0.9603	0.9994	0.9188	0.9946	0.942	1.0709	1.0293	1.1225	1.0318	1.027	1.0006
747	glucose-6-phosphate (G6P)	Carbohydrate	Glycolysis, Gluconeogenesis, and Pyruvate Metabolism	31260	GC/MS	291	2042.7	387.2	103192-55-8	5958	C00668	HMDB01401	1.1795	0.8495	1.0486	0.8922	0.8185	1.526	0.7738	0.9517	0.931	1.1727	1.137	1.2814	0.8982	0.9132	1.4304	0.8378	1.0928	1.0483
896	glucuronate	Carbohydrate	Aminosugar Metabolism	15443	LC/MS Polar	100000257	3233.3	193.035	207300-70-7	444791	C00191	HMDB00127	0.9275	0.9457	0.9671	1.2341	1.1891	1.2832	1.0041	0.8855	0.9639	1.0101	0.9354	1.0226	0.994	0.9959	0.9209	1.2652	1.3848	1.3067
36	glutamate	Amino Acid	Glutamate Metabolism	57	LC/MS Pos	561	710	148.06	56-86-0	611	C00025	HMDB00148	0.6477	0.7703	0.732	1.0967	1.2407	0.9815	0.9477	0.9322	1.0185	1.1483	1.055	1.1245	0.7342	0.7073	0.7646	1.3355	1.3346	1.2783
46	glutamate, gamma-methyl ester	Amino Acid	Glutamate Metabolism	33487	LC/MS Pos	100001103	1068.8	162.076	1499-55-4	68662			0.7995	0.8245	0.9976	0.9846	1.4039	1.1445	0.992	0.8079	0.9611	1.474	1.1392	1.3611	1.1375	0.963	1.0024	1.071	1.2839	0.9407
37	glutamine	Amino Acid	Glutamate Metabolism	53	LC/MS Pos	563	680	147.076	56-85-9	5961	C00064	HMDB00641	0.9551	0.8922	0.924	1.1083	1.0728	1.1403	0.8632	0.8571	0.8852	0.7089	0.5954	0.627	1.3279	1.2329	1.1964	1.0449	1.1794	1.0868
471	glutamine-leucine	Peptide	Dipeptide	42994	LC/MS Pos	100003160	2195	260.16					0.362	0.362	0.4618	0.6929	1.2329	1.092	1.6827	0.5105	1	0.7077	1.1178	0.8514	1.1863	1.2166	0.4679	0.8822	2.4285	1.759
79	glutarate (pentanedioate)	Amino Acid	Lysine Metabolism	396	LC/MS Polar	339	2900	131.035	110-94-1	743	C00489	HMDB00661	0.5889	0.5003	0.6197	0.9759	1.033	1.101	1.3961	1.2054	1.3427	1.2102	1.1564	1.18	0.7157	0.694	0.7902	0.999	0.959	1.001
80	glutarylcarnitine (C5)	Amino Acid	Lysine Metabolism	44664	LC/MS Pos	100001593	1583.3	276.144	102636-82-8	71464488		HMDB13130	0.7925	0.9965	0.8105	0.9848	1.0582	1.0035	1.2032	0.8806	0.9748	1.7225	1.7783	2.0355	0.8187	0.7984	0.7763	1.1926	1.1573	1.1022
357	glutathione, oxidized (GSSG)	Amino Acid	Glutathione Metabolism	27727	LC/MS Pos	448	1512	613.159	103239-24-3	65359	C00127	HMDB03337	1.178	1.1443	1.1423	0.7607	0.8618	0.9079	0.9297	1.0813	0.9147	0.9824	0.9114	1.0176	1.0419	1.0458	1.06	1.0247	0.9113	0.8647
356	glutathione, reduced (GSH)	Amino Acid	Glutathione Metabolism	2127	LC/MS Pos	496	1270	308.091	70-18-8	124886	C00051	HMDB00125	0.3233	1.0032	0.6747	1.367	1.2481	1.33	0.9968	0.3259	0.9188	1.2615	1.1379	1.2491	0.7185	0.5438	0.8801	0.9057	1.563	1.4332
766	glycerate	Carbohydrate	Glycolysis, Gluconeogenesis, and Pyruvate Metabolism	1572	LC/MS Polar	1052	2070.4	105.019	600-19-1	752	C00258	HMDB00139	1.1316	1.0847	0.9672	0.7452	0.8534	1.0114	1.1412	0.9262	0.9913	0.6021	0.9503	1.035	1.0343	1.0488	1.0087	1.0637	0.9663	0.9581
1490	glycerol	Lipid	Glycerolipid Metabolism	15122	LC/MS Neg	1254	758	91.0401	56-81-5	753	C00116	HMDB00131	0.9199	0.9077	0.8664	1.0221	1.6644	1.0561	1.3906	1.0627	1.2844	0.9673	1.0458	1.1289	0.7843	0.9134	0.886	0.9779	0.9133	1.0467
1491	glycerol 3-phosphate (G3P)	Lipid	Glycerolipid Metabolism	43847	LC/MS Polar	100000258	3938.7	171.006	29849-82-9	754	C00093	HMDB00126	0.7974	0.5557	0.6621	0.6761	0.766	0.723	1.5595	1.1754	1.9377	5.3145	5.3309	6.5785	0.824	0.7473	0.8246	1.9606	1.3477	1.3363
1360	glycerophosphoethanolamine	Lipid	Phospholipid Metabolism	37455	LC/MS Polar	100001620	3075	214.049	33049-08-0	123874	C01233	HMDB00114	0.5852	0.6588	0.6552	0.7132	0.8215	0.7803	1.7092	1.6361	1.4676	0.8781	1.2016	1.0356	1.0028	0.9578	0.9972	1.2068	1.3075	1.0903
1362	glycerophosphoinositol*	Lipid	Phospholipid Metabolism	47155	LC/MS Polar	100001621	3850	333.059	16824-65-0				1.2277	1.1458	1.2436	0.794	0.6557	0.8049	1.2408	1.0097	1.0835	0.9065	0.9391	0.997	1.003	0.9488	0.9131	1.0675	0.9334	1.1116
1354	glycerophosphorylcholine (GPC)	Lipid	Phospholipid Metabolism	15990	LC/MS Pos	100000269	709.9	258.11	28319-77-9	71920	C00670	HMDB00086	0.7307	0.8435	0.8145	0.9192	1.0069	0.8831	1.6141	1.3405	1.2733	0.8231	1.265	0.9584	1.048	0.9931	0.9066	1.1246	1.3919	1.1772
1	glycine	Amino Acid	Glycine, Serine and Threonine Metabolism	58	LC/MS Pos	340	700	263.147	56-40-6	750	C00037	HMDB00123	0.9885	0.9963	1.0037	0.8982	1.1154	0.9324	1.3455	1.2077	1.1335	0.6994	0.5275	0.6892	1.0324	0.8168	1.116	1.1286	1.0555	0.953
2753	glycitein	Xenobiotics	Food Component/Plant	34024	LC/MS Pos	100001222	4248	285.076	40957-83-3	5317750	C14536	HMDB05781	0.9943	1.2156	1.0057	3.6006	4.1019	3.9011	0.7786	0.4685	0.5665	0.9047	0.9497	1.1999	2.6696	2.8197	2.5576	0.7306	0.9412	0.9492
1730	glycocholate	Lipid	Primary Bile Acid Metabolism	18476	LC/MS Neg	342	5163	464.302	475-31-0;863-57-0	10140	C01921	HMDB00138	0.126	0.2277	0.1903	0.4453	0.656	0.6018	4.4131	3.9063	3.6091	0.9146	0.9343	0.9345	1.3897	1.0655	1.071	1.5477	1.8861	2.1058
1764	glycohyodeoxycholate	Lipid	Secondary Bile Acid Metabolism	43501	LC/MS Neg	100003868	5070	448.307	13042-33-6	114611			0.2488	0.3792	0.2711	0.6763	0.5152	0.7849	1.732	1.7652	1.4647	0.9561	1.0335	1.0795	1.7128	1.512	1.3834	0.9519	0.9665	1.0817
1752	glycoursodeoxycholate	Lipid	Secondary Bile Acid Metabolism	39379	LC/MS Neg	100002911	5033	448.307	64480-66-6	12310288		HMDB00708	1.0198	0.6385	1	0.7188	0.4139	1.1816	1.1089	1.0375	0.4665	0.4139	1.2189	1.0142	0.9522	1.1513	0.8968	0.4139	0.4139	0.644
481	glycylglycine	Peptide	Dipeptide	21029	LC/MS Polar	100000898	2400	131.046	556-50-3	11163	C02037	HMDB11733	0.6221	0.5854	0.6876	0.7432	0.6847	0.8155	1.0224	1.0548	1.0045	1.0163	1.0652	1.0136	0.9955	0.9158	1.0119	0.994	1.138	1.016
483	glycylisoleucine	Peptide	Dipeptide	36659	LC/MS Pos	100001790	2080	189.123	19461-38-2	88079			0.2719	0.783	0.5343	0.4838	0.84	0.6619	2.5402	0.6329	1.2656	0.7308	2.082	2.0205	1.0851	1.3059	0.9149	1.7001	2.5189	1.9755
484	glycylleucine	Peptide	Dipeptide	34398	LC/MS Pos	100001258	2190.9	189.123	869-19-2	92843	C02155	HMDB00759	0.2588	0.7431	0.5446	0.5855	0.9067	0.7407	2.1374	0.6135	1.1965	0.7162	1.8736	1.7094	1.0585	1.155	0.9415	1.4722	2.2242	2.138
486	glycylmethionine	Peptide	Dipeptide	42012	LC/MS Pos	100003510	1600	207.08	554-94-9	96757			0.235	1.1498	0.6044	0.6141	0.8945	0.6912	3.0689	0.5524	1.0544	0.5826	3.2708	3.0887	0.9456	1.4822	0.7732	1.7164	2.706	2.435
487	glycylphenylalanine	Peptide	Dipeptide	33954	LC/MS Pos	100001268	2388.3	223.108	3321-03-07	92953		HMDB28848	0.3653	1.0243	0.54	0.56	0.9139	0.6305	3.3555	0.4633	1.1777	0.6621	3.4771	3.0938	0.9757	1.3097	0.8739	1.842	2.9438	2.4526
488	glycylproline	Peptide	Dipeptide	22171	LC/MS Pos	100000976	1090	173.092	704-15-4	3013625		HMDB00721	0.6701	0.6424	0.625	0.9341	0.9055	1.017	1.006	0.994	1.0471	1.1805	0.8236	0.974	1.0218	0.9126	1.105	1.0123	1.2856	1.1827
492	glycyltryptophan	Peptide	Dipeptide	38151	LC/MS Pos	100002290	2593	262.119	2189-26-6	1551340;92181			0.141	1.0139	0.141	0.4125	1.0915	0.4218	3.3192	0.141	1	0.141	3.4198	2.6553	0.643	0.4301	0.4662	0.7406	3.2734	2.6363
494	glycylvaline	Peptide	Dipeptide	18357	LC/MS Pos	100000487	1561.6	175.108	1963-21-9	97417		HMDB28854	0.2794	0.6332	0.5406	0.6648	0.7609	0.729	1.9586	0.734	1.2098	0.9874	1.4384	1.69	1.0126	1.0584	0.945	1.5207	1.9906	1.7205
725	gly-gly-gly	Peptide	Polypeptide	40711	LC/MS Pos	100003709	683	190.082	556-33-2	11161;6994044			0.5839	0.6527	0.6643	0.984	0.8542	1.016	1.3424	1.1695	1.2276	0.9534	0.9516	0.8784	1.0943	0.9473	1.0611	1.1949	1.4633	1.3697
338	guanidinoacetate	Amino Acid	Creatine Metabolism	43802	LC/MS Pos	344	711.2	118.061	352-97-6	763	C00581	HMDB00128	0.3072	0.3024	0.325	0.6004	0.7389	0.6641	1.0877	1.0246	0.8963	1.0805	0.9228	1.0054	0.9946	1.0474	1.0386	1.1016	1.1948	1.3799
355	guanidinosuccinate	Amino Acid	Guanidino and Acetamido Metabolism	32446	LC/MS Neg	100001212	640.2	174.052	6133-30-8	97856	C03139	HMDB03157	0.754	0.9704	0.7737	0.5587	0.7267	0.4782	1.2244	1.1012	1.0296	0.6849	0.7362	0.648	2.1573	1.8547	1.8465	2.0246	1.9023	1.8533
2292	guanine	Nucleotide	Purine Metabolism, Guanine containing	32352	LC/MS Pos	172	1035	152.057	73-40-5	764	C00242	HMDB00132	0.8405	0.8354	0.0798	1.4025	1.2699	1.2485	0.9985	1.0382	0.0798	0.6614	0.0798	0.8454	1.1067	0.0798	1.1172	1.206	1	0.8695
2291	guanosine	Nucleotide	Purine Metabolism, Guanine containing	1573	LC/MS Neg	1099	1662	282.084	118-00-3	6802	C00387	HMDB00133	1.7465	2.9742	2.1313	1.8684	2.591	1.9913	0.4957	0.4608	0.6229	1.0457	1.3034	1.0274	0.8316	0.6814	0.9455	0.7255	0.9487	0.9726
2412	gulonic acid*	Cofactors and Vitamins	Ascorbate and Aldarate Metabolism	46957	LC/MS Polar	100001586	2750	195.051	20246-53-1	9794176			0.9976	1.2186	1.0847	1.059	1.1679	1.1744	1.0537	0.9453	1.0745	0.811	0.8011	0.836	0.7575	0.7487	0.7695	0.9922	1.0344	1.0024
2445	heme	Cofactors and Vitamins	Hemoglobin and Porphyrin Metabolism	41754	LC/MS Pos	100001386	5003	616.176	14875-96-8	26945			0.1056	1.645	0.0937	0.3794	0.1615	0.4319	3.039	0.8767	2.3908	1.0013	1.4445	1.4073	1.1801	0.6982	0.8319	1.0648	0.9987	2.1748
949	heptanoate (7:0)	Lipid	Medium Chain Fatty Acid	1644	LC/MS Neg	925	3670	129.092	111-14-8	8094	C17714	HMDB00666	1.0193	1.0896	0.9871	1.0012	0.6536	0.9988	1.0572	1.0027	0.9118	0.7588	0.9651	0.9493	1.0298	1.0593	1.0144	1.1699	0.976	0.918
1167	hexanoylcarnitine	Lipid	Fatty Acid Metabolism(Acyl Carnitine)	32328	LC/MS Pos	100000781	3194	260.186	6920-35-0	6426853		HMDB00705	2.0246	2.0022	1.541	1.5814	0.9703	0.9977	1.469	1.0962	0.8816	1.0023	0.678	1.2411	0.9354	0.2454	0.8656	1.5006	0.2714	0.7944
1156	hexanoylglycine	Lipid	Fatty Acid Metabolism(Acyl Glycine)	35436	LC/MS Neg	100001527	2900	172.098	24003-67-6	99463		HMDB00701	1.1026	0.7881	1.01	1.5247	1.5344	1.7651	0.99	1.0365	1.0259	0.5426	0.5493	0.5384	0.4832	0.4563	0.4849	1.077	1.1514	0.9594
2474	hippurate	Xenobiotics	Benzoate Metabolism	15753	LC/MS Pos	100000014	2800	180.066	495-69-2	464	C01586	HMDB00714	0.9896	0.9002	0.9868	1.2148	1.1942	1.47	0.1308	0.1606	0.1195	1.0616	1.0104	1.1578	1.4463	1.5055	1.4894	0.1732	0.1823	0.1625
51	histidine	Amino Acid	Histidine Metabolism	59	LC/MS Neg	355	755.9	154.062	5934-29-2	6274	C00135	HMDB00177	1.0187	1.0356	0.9616	0.8423	0.3903	0.9607	0.9813	0.9764	1.0215	0.8343	0.8372	0.7822	1.0383	1.0607	1.2171	1.1587	1.2177	1.0857
311	homoarginine	Amino Acid	Urea cycle; Arginine and Proline Metabolism	22137	LC/MS Pos	100000961	700	189.135	156-86-5	9085	C01924	HMDB00670	0.787	0.4455	0.7945	0.9386	1.1245	1.228	1.287	0.9552	1.0354	1.2159	0.9915	1.1774	0.5703	0.6948	0.7564	1.0085	1.1313	1.0507
312	homocitrulline	Amino Acid	Urea cycle; Arginine and Proline Metabolism	22138	LC/MS Pos	100000963	821.7	190.119	1190-49-4	65072	C02427	HMDB00679	0.8663	0.9388	1.0186	2.0743	2.5466	1.9873	0.8328	0.7079	0.7775	0.7814	0.7141	0.755	1.4253	1.3979	1.4673	1.1226	0.9814	1.239
18	homoserine	Amino Acid	Glycine, Serine and Threonine Metabolism	18351	LC/MS Polar	100000458	2875.8	118.051	672-15-1	12647	C00263	HMDB00719	0.1712	1.0591	0.1637	0.0781	0.7092	2.1151	2.338	0.5783	1.7233	1.0702	0.7751	0.9409	2.2495	0.2879	0.1467	1.7864	2.3547	2.1664
2760	homostachydrine*	Xenobiotics	Food Component/Plant	33009	LC/MS Pos	100001550	1211	158.118	1195-94-4	441447	C08283	HMDB33433	0.8547	0.967	0.8838	0.7837	0.8906	0.8548	1.0823	0.952	1.0692	1.2462	1.0904	1.3905	1.0194	1.048	0.9806	1.0696	1.055	0.9245
1165	hydroxybutyrylcarnitine*	Lipid	Fatty Acid Metabolism(Acyl Carnitine)	43264	LC/MS Pos	100003926	1477	248.149		53481617		HMDB13127	0.455	0.5679	0.5529	0.7273	0.605	0.7431	1.5956	1.6873	1.5211	1.3185	1.3668	1.2593	0.6682	0.6219	0.593	1.3802	1.8517	1.2569
1759	hyocholate	Lipid	Secondary Bile Acid Metabolism	34093	LC/MS Neg	100001279	5046	407.28	547-75-1	92805	C17649	HMDB00760	1.5414	2.403	2.0727	1.6425	2.7899	2.4082	0.723	0.5547	0.6938	0.9106	0.8067	1.0902	0.9839	0.6408	0.9447	1.0161	0.9514	1.1367
1762	hyodeoxycholate	Lipid	Secondary Bile Acid Metabolism	27531	LC/MS Neg	100000777	5097	391.285	83-49-8	5283820	C15517	HMDB00733	0.7897	1.0656	1.0402	1.7136	3.2968	2.0925	0.9793	0.7851	0.9065	1.0622	0.9215	1.0812	1.0372	0.9201	0.9879	0.8101	0.7656	1.0121
297	hypotaurine	Amino Acid	Methionine, Cysteine, SAM and Taurine Metabolism	590	LC/MS Polar	358	2763.4	108.012	300-84-5	107812	C00519	HMDB00965	0.8838	1.0006	0.9847	1.2714	1.2652	1.5964	1.013	0.9994	1.1525	0.5203	0.4946	0.5219	0.2329	0.2069	0.2217	1.3434	1.2412	1.1356
2237	hypoxanthine	Nucleotide	Purine Metabolism, (Hypo)Xanthine/Inosine containing	3127	LC/MS Neg	171	1291.2	135.031	68-94-0	790	C00262	HMDB00157	0.7947	0.6706	0.8195	0.8609	0.7243	0.9986	0.9806	1.0481	1.0317	1.0734	0.9798	1.0014	1.1193	1.0455	1.123	1.0686	1.0939	0.9668
62	imidazole lactate	Amino Acid	Histidine Metabolism	15716	LC/MS Pos	100000263	782.7	157.061	14403-45-3	440129	C05568	HMDB02320	3.0483	2.9215	2.8381	3.0153	2.6013	3.3103	0.696	0.9119	0.6795	0.9608	0.7787	0.7402	0.7795	0.9369	0.7926	1.2363	1.1669	1.0392
61	imidazole propionate	Amino Acid	Histidine Metabolism	40730	LC/MS Pos	100003434	1020	141.066	1074-59-5	70630		HMDB02271	0.6427	0.8582	0.7083	1.1603	1.4536	1.1766	1.1447	0.9816	0.9694	0.9359	1.0198	1.153	0.914	0.9765	0.9072	1.2267	1.0886	1.0184
219	indole-3-carboxylic acid	Amino Acid	Tryptophan Metabolism	38116	LC/MS Neg	100002185	1708.8	160.04	771-50-6	69867	C19837	HMDB03320	1.6836	1.3378	1.0316	1.4278	0.9684	0.9085	1.0543	0.8485	0.8986	0.3976	0.5483	0.3976	1.55	1.1589	1.538	0.3976	0.5949	0.8226
184	indoleacetate	Amino Acid	Tryptophan Metabolism	27513	LC/MS Pos	100001034	3766.3	176.071	6505-45-9	802	C00954	HMDB00197	1.0137	0.7294	0.7086	0.511	0.6768	0.6428	1.2433	1.3606	1.0418	1.5418	1.3345	1.2295	0.9078	1.7611	1.1868	0.9863	0.9089	0.6363
183	indolelactate	Amino Acid	Tryptophan Metabolism	18349	LC/MS Neg	100000463	2286	204.067	832-97-3	92904	C02043	HMDB00671	1.079	1.0539	1.1008	0.988	1.1423	1.1077	1.852	1.208	1.4102	0.3654	0.8274	0.8426	0.3994	0.5035	0.4797	1.012	0.5773	0.9782
186	indolepropionate	Amino Acid	Tryptophan Metabolism	32405	LC/MS Pos	100001083	4147.9	190.086	830-96-6	3744		HMDB02302	0.7089	1.0046	0.7182	0.909	0.8453	0.8875	1.7215	1.1261	1.7058	1.794	1.8397	2.2218	0.9139	1.0585	0.9954	0.8035	0.7059	1.0364
2764	indolin-2-one	Xenobiotics	Food Component/Plant	43374	LC/MS Pos	100004318	3386	134.06	59-48-3	321710	C12312		1.1733	1.0812	1.2844	2.9667	3.0718	4.5293	0.9188	0.4086	0.462	1.9749	1.4868	1.4891	0.4134	0.4459	0.8438	0.4172	0.7865	0.6059
2236	inosine	Nucleotide	Purine Metabolism, (Hypo)Xanthine/Inosine containing	1123	LC/MS Neg	361	1602.1	267.073	58-63-9	6021	C00294	HMDB00195	1.2756	1.2489	1.4273	1.3315	1.3069	1.3945	0.6294	0.5942	0.7874	1.1648	1.2308	1.0109	0.8556	0.7802	0.9891	0.8789	0.9864	0.933
1332	inositol 1-phosphate (I1P)	Lipid	Inositol Metabolism	1481	GC/MS	370	2057.8	318.1	573-35-3;106032-59-1	440194	C04006	HMDB00213	0.8162	0.8475	1.0256	1.1417	1.2482	1.2838	0.7548	1.098	0.8582	1.118	1.2367	0.8376	0.8812	0.8478	1.1722	0.7965	1.1849	0.9744
753	Isobar: fructose 1,6-diphosphate, glucose 1,6-diphosphate, myo-inositol 1,4 or 1,3-diphosphate	Carbohydrate	Glycolysis, Gluconeogenesis, and Pyruvate Metabolism	46896	LC/MS Neg	100002180	551	338.989					3.6854	3.3115	2.7879	2.6015	6.4324	2.5618	0.8266	0.3724	0.2132	0.2448	0.5462	0.2071	0.8805	1.1195	0.3138	1.6583	1.2414	0.2343
265	isobutyrylcarnitine	Amino Acid	Leucine, Isoleucine and Valine Metabolism	33441	LC/MS Pos	100001055	1955.1	232.154	25518-49-4	168379		HMDB00736	0.9483	0.8616	0.6398	1.0638	2.0398	1.1601	0.9777	1.1993	1.0223	2.4155	1.8865	2.3865	0.8552	1.0434	0.7332	0.716	0.6618	0.523
266	isobutyrylglycine	Amino Acid	Leucine, Isoleucine and Valine Metabolism	35437	LC/MS Pos	100001590	2009	146.081	15926-18-8	10855600		HMDB00730	1.2077	1.1006	1.2487	1.1986	1.0095	0.7399	1.0234	0.9291	0.9971	0.6707	0.4385	0.8976	0.7184	0.3792	1.4888	1.3837	0.754	1.0029
249	isoleucine	Amino Acid	Leucine, Isoleucine and Valine Metabolism	1125	LC/MS Pos	376	1599	132.102	73-32-5	6306	C00407	HMDB00172	0.9962	0.8437	0.9387	0.9448	0.9804	1.0849	1.05	1.0204	0.9888	1.0527	0.8545	0.9209	1.0038	0.9388	1.0134	1.0416	1.1731	1.1108
512	isoleucylalanine	Peptide	Dipeptide	40046	LC/MS Pos	100003163	1698	203.139	24787-73-3	5246009;5246010			0.1329	0.5057	0.4286	0.8505	1.0248	0.9842	2.1061	0.465	1.0157	0.7681	1.7706	1.3677	0.9843	1.1097	0.9422	1.2884	2.2845	1.8468
515	isoleucylaspartate	Peptide	Dipeptide	42982	LC/MS Pos	100003166	1550	247.129	510-791-9560				0.3423	1.0064	0.7718	0.9657	1.246	0.9893	1.409	0.4885	0.8543	0.5995	1.0906	1.2031	0.9936	1.0222	0.9296	1.1893	1.5778	1.3745
517	isoleucylglutamine	Peptide	Dipeptide	40019	LC/MS Pos	100003167	1542	260.16		7020102			0.1789	0.4699	0.3523	0.9806	1.0246	1.0333	1.2942	0.4853	1.0194	0.7212	1.2593	1.1924	1.0883	0.7275	0.8437	0.8118	1.9065	1.7
518	isoleucylglycine	Peptide	Dipeptide	40008	LC/MS Pos	100003169	1740	189.123	868-28-0	342532			0.3502	0.7384	0.6021	0.5227	0.7738	0.6555	1.6019	0.7551	1.1184	0.5006	1.1847	0.9654	1.1839	1.1767	1.0346	1.2027	1.4991	1.6176
526	isoleucylserine	Peptide	Dipeptide	40012	LC/MS Pos	100003174	1487	219.134	6403-14-1	7021816			0.4276	0.5633	1.0116	1.4906	1.4329	1.5455	1.5056	0.7334	0.9566	0.9884	1.537	0.2177	0.8511	0.7713	1.0644	0.8124	3.2751	2.4339
527	isoleucylthreonine	Peptide	Dipeptide	42968	LC/MS Pos	100003175	1565	233.15		16122515			0.5027	1.0114	0.6681	0.7725	0.5535	0.9864	1.7755	0.6379	1.3183	0.8241	1.4546	0.9886	1.0551	0.8106	1.2567	1.1103	1.9377	1.5238
530	isoleucylvaline	Peptide	Dipeptide	40049	LC/MS Pos	100003178	2236	231.17	41017-96-3	5246011;435949			0.5409	0.5409	0.5409	0.983	0.6597	1.2302	1.9283	1.2557	0.8488	0.757	1.691	0.8924	1.2811	0.9407	0.7317	1.017	2.3961	1.7425
226	isovalerate	Amino Acid	Leucine, Isoleucine and Valine Metabolism	44656	LC/MS Neg	100000708	1564	101.061	503-74-2	10430	C08262	HMDB00718	0.7616	1	0.6053	0.966	1.6944	0.7971	0.5308	1.1377	1.4267	0.8056	1.2994	0.9317	1.2784	0.9495	1.0431	1.3602	1.2651	0.5308
228	isovalerylcarnitine	Amino Acid	Leucine, Isoleucine and Valine Metabolism	34407	LC/MS Pos	100001393	2504.9	246.17	31023-24-2	6426851		HMDB00688	1.3064	0.3917	0.5071	0.6047	1.2153	0.7178	1.086	0.9712	1.0288	1.8708	0.6671	1.5061	2.353	1.9832	1.7129	0.864	0.6132	0.8751
227	isovalerylglycine	Amino Acid	Leucine, Isoleucine and Valine Metabolism	35107	LC/MS Neg	100001452	1950	158.082	16284-60-9	546304		HMDB00678	1.1594	0.971	1.0963	1.0115	1.1175	1.2765	1.2659	0.9885	1.2073	0.5867	0.5758	0.5512	1.1631	0.884	1.0845	0.7025	0.5924	0.7098
190	kynurenate	Amino Acid	Tryptophan Metabolism	1417	LC/MS Neg	98	2224	188.035	492-27-3	3845	C01717	HMDB00715	0.7317	0.5686	0.7565	1.5611	1.5654	1.9046	0.7352	0.8333	0.8022	1.1242	1.146	1.1073	0.8884	0.8538	0.8927	1.3924	1.1363	1.2135
189	kynurenine	Amino Acid	Tryptophan Metabolism	15140	LC/MS Pos	100000265	1902.1	209.092	2922-83-0	161166	C00328	HMDB00684	0.9706	1.0167	0.9336	1.0354	1.2859	1.1228	1.2815	0.9015	1.2376	1.1126	0.8587	1.2155	1.0113	0.9887	0.8969	0.9033	0.7212	0.9657
763	lactate	Carbohydrate	Glycolysis, Gluconeogenesis, and Pyruvate Metabolism	527	LC/MS Neg	482	681.6	89.0244	79-33-4	612	C00186	HMDB00190	0.9944	0.9961	1.0473	0.8838	0.9067	1.0099	1.1909	1.0308	1.0454	0.7355	0.8968	0.9225	0.9932	1.0079	1.0386	1.0296	1.0039	0.9563
220	leucine	Amino Acid	Leucine, Isoleucine and Valine Metabolism	60	LC/MS Pos	397	1680.2	132.102	61-90-5	6106	C00123	HMDB00687	0.8925	0.8434	0.8953	0.8447	0.9081	0.9265	1.1489	1.028	1.0164	1.054	0.9585	0.9932	0.992	1.0068	1.0351	1.1584	1.2148	1.1881
531	leucylalanine	Peptide	Dipeptide	40010	LC/MS Pos	100003179	1770	203.139	7298-84-2	259321			0.3492	0.6385	0.7738	0.5039	0.8832	0.5691	1.7203	0.5533	1.2145	0.8525	1.1439	1.1572	1.1168	0.8399	1.1911	1.1994	1.4952	1.4026
535	leucylglutamate	Peptide	Dipeptide	40021	LC/MS Pos	100003184	1773	261.144		5259589;5259590			0.5035	1.0013	0.9363	0.9051	1.1998	0.9206	1.4815	0.6193	1.1652	0.9987	1.0292	1.1387	0.8605	0.9108	0.8701	1.1782	1.6244	1.7099
698	leucylglutamine*	Peptide	Dipeptide	48189	LC/MS Pos	100003183	1578	260.161		4305457			0.3614	0.3903	0.3614	0.776	1	0.771	1.4214	0.6012	1.0037	0.9118	1.71	1.2879	1.1457	0.9824	0.9807	1.2667	1.9315	1.5395
536	leucylglycine	Peptide	Dipeptide	40045	LC/MS Pos	100003185	1805	189.123	686-50-0	79070			0.3858	0.3603	0.5595	0.6298	0.9672	0.8596	1.5433	0.7327	1.0017	0.75	1.3353	1.1828	0.9983	1.0158	1.171	1.2957	2.2104	1.9495
543	leucylserine	Peptide	Dipeptide	40048	LC/MS Pos	100003190	1530	219.134	6209-12-07	3621685			0.5193	1.1001	0.7337	0.6828	0.7551	1.0112	1.5566	0.665	0.9888	1.1258	1.2411	1.2187	1.1333	0.9395	0.927	0.9814	1.9496	1.727
544	leucylthreonine	Peptide	Dipeptide	42969	LC/MS Pos	100003191	1635	233.15		10353878			0.9111	0.767	0.6648	0.9049	1.3276	1.1886	1.1984	0.5475	1.6765	1.0156	0.8097	0.8951	1.2047	0.8816	1.2044	1.1654	1.3926	0.9844
1117	linoleamide (18:2n6)	Lipid	Fatty Acid, Amide	32455	LC/MS Neg	1492	6205	278.249	3999-01-07	6435901			1.1697	0.0332	1.4455	1.1192	1.4196	0.5921	1.8456	0.8809	0.4424	2.3275	1.2204	0.7485	0.6664	0.3679	0.683	1.1191	0.8118	1.6305
1000	linoleate (18:2n6)	Lipid	Polyunsaturated Fatty Acid (n3 and n6)	1105	LC/MS Neg	180	5535	279.233	60-33-3	5280450	C01595	HMDB00673	0.5676	0.753	1.0005	1.0422	2.5495	1.0474	1.1065	1.0553	1.2251	0.7121	0.5503	0.5256	0.8771	0.8819	0.9995	0.9738	1.255	1.1538
1002	linolenate [alpha or gamma; (18:3n3 or 6)]	Lipid	Polyunsaturated Fatty Acid (n3 and n6)	34035	LC/MS Neg	100001337	5450	277.217		5280934	C06427		0.6394	0.9936	0.9913	1.0356	3.1033	1.0703	1.066	0.9536	1.4464	0.5152	0.5584	0.4355	0.9	0.9485	1.0064	1.0721	1.3087	1.068
1179	linoleoylcarnitine*	Lipid	Fatty Acid Metabolism(Acyl Carnitine)	46223	LC/MS Pos	100003151	5190	424.342	36816-10-1	6450015		HMDB06469	0.6922	1.4534	0.9937	1.386	0.4911	1.6358	1.717	0.6824	1.1826	1.0022	1.2804	1.5119	0.4986	0.6925	0.5117	0.8632	1.0616	0.9978
70	lysine	Amino Acid	Lysine Metabolism	1301	LC/MS Pos	407	613.8	147.113	56-87-1	5962	C00047	HMDB00182	0.9698	0.8447	0.8978	0.8764	0.8763	0.9382	1.097	1.0302	1.0371	1.0472	0.8169	0.8491	1.0355	0.957	1.101	1.0613	1.1147	1.1269
935	malate	Energy	TCA Cycle	1303	LC/MS Polar	409	3343.1	133.014	6915-15-7	525	C00149	HMDB00156	1.2158	1.2071	1.2518	1.0889	0.9371	1.1427	1.0068	0.9514	0.9783	0.9456	0.9699	0.9932	1.0886	1.0318	1.0687	0.9277	0.9267	0.9335
1134	malonate (propanedioate)	Lipid	Fatty Acid Synthesis	15872	LC/MS Neg	818	612	103.004	141-82-2;26522-22-85-0	867	C00383	HMDB00691	1.3109	1.3934	0.9989	1.0187	1.2846	0.9573	1.1748	0.8018	0.8323	0.752	1.0011	1.0936	0.9702	1.1276	0.8969	0.7205	0.8391	1.0022
1133	malonylcarnitine	Lipid	Fatty Acid Synthesis	37059	LC/MS Pos	100001526	965	248.113	853728-01-5	22833583		HMDB02095	0.9627	0.9941	0.9854	1.043	1.4406	1.0651	0.9276	0.8276	0.7683	1.1112	1.0654	1.1511	0.8985	0.77	0.9175	1.0883	1.1086	1.0059
804	maltohexaose	Carbohydrate	Glycogen Metabolism	35170	LC/MS Neg	100001448	1215.2	989.32	34620-77-4	439606	C01936	HMDB12253	1.2195	1.2136	1.2786	1.2215	0.0062	1.281	0.9104	0.9717	1.0115	0.7242	0.816	0.7452	0.993	0.9265	1.0109	1.007	1.0409	0.4758
806	maltopentaose	Carbohydrate	Glycogen Metabolism	35163	LC/MS Polar	100001447	5365	827.267	34620-76-3	13489094	C06218	HMDB12254	1.1759	1.0854	1.0954	1.2479	0.3443	1.1501	0.9403	1.1046	1.0557	0.8721	0.813	0.8201	0.9341	0.9168	0.9714	1.0002	1.0161	0.9998
812	maltose	Carbohydrate	Glycogen Metabolism	15586	LC/MS Polar	913	3329.4	387.114	6363-53-7	10991489	C00208	HMDB00163	0.9951	0.9946	1.1223	0.9134	5.1317	1.064	0.9397	1.0009	1.0156	1.022	0.8953	0.9213	1.0648	0.9991	1.1318	0.9776	0.9757	1.0682
807	maltotetraose	Carbohydrate	Glycogen Metabolism	15910	LC/MS Polar	100000275	5000	711.22	34612-38-9	446495	C02052	HMDB01296	1.1399	1.2152	1.364	1.0532	0.777	1.2026	0.8488	0.9096	0.9173	1.0002	0.8191	0.8037	1.2243	0.9998	1.1269	0.8791	0.928	1.1516
809	maltotriose	Carbohydrate	Glycogen Metabolism	44688	LC/MS Neg	100000276	812	503.162	1109-28-0	439586	C01835	HMDB01262	1.0528	1.0941	1.1785	0.9603	1.5271	1.125	0.8975	0.8838	0.9201	0.9763	0.9336	0.941	1.1381	1.0237	1.0976	0.9291	0.9617	1.09
854	mannose	Carbohydrate	Fructose, Mannose and Galactose Metabolism	584	LC/MS Polar	803	2200	179.056	3458-28-4	18950	C00159	HMDB00169	1.0523	0.9943	1.1	1.3977	0.7022	1.3955	0.6381	0.6718	0.8767	1.0794	0.918	1.0021	0.967	0.9805	0.9979	1.0833	1.0528	1.0564
964	margarate (17:0)	Lipid	Long Chain Fatty Acid	1121	GC/MS	891	1951.6	327.3	506-12-7	10465		HMDB02259	0.6848	0.6568	1.1958	1.2404	1.5551	1.4105	1.121	1.0306	0.9887	0.9515	0.8973	0.6246	1.0113	0.617	0.9874	0.9788	1.5018	1.2002
1011	mead acid (20:3n9)	Lipid	Polyunsaturated Fatty Acid (n3 and n6)	35174	LC/MS Neg	100001472	5650	305.249	20590-32-3	5312531		HMDB10378	0.8133	0.9607	0.7349	1.029	1.8704	0.9981	0.9216	0.9748	1.0792	1.1071	1.0696	0.9051	1.0019	0.7932	1.099	1.1404	1.636	0.7857
271	methionine	Amino Acid	Methionine, Cysteine, SAM and Taurine Metabolism	1302	LC/MS Pos	415	1250	150.058	63-68-3	6137	C00073	HMDB00696	0.7578	0.7109	0.7602	0.8794	0.8385	0.9599	1.0891	1.0371	1.0075	1.0967	0.8455	0.9925	1.0474	0.9475	1.0552	1.0775	1.257	1.131
276	methionine sulfoxide	Amino Acid	Methionine, Cysteine, SAM and Taurine Metabolism	18374	LC/MS Pos	100000039	741.1	166.053	3226-65-1	158980	C02989	HMDB02005	2.8048	1.1989	2.912	0.9487	0.49	0.8893	1.0513	1.6952	0.8796	0.6163	0.6233	0.7294	1.6512	2.0328	1.661	1.3547	0.6781	0.6864
2865	methyl glucopyranoside (alpha + beta)	Xenobiotics	Food Component/Plant	46144	LC/MS Pos	100005864	1090	212.113					0.9684	1.3207	1.0976	1.5295	1.8625	1.438	0.8569	0.8325	0.8844	1.319	1.153	1.2037	0.9348	0.9363	1.0316	0.7404	0.7443	0.9082
1153	methylmalonate (MMA)	Lipid	Fatty Acid Metabolism (also BCAA Metabolism)	1496	LC/MS Polar	418	3078.4	117.019	516-05-2	487	C02170	HMDB00202	1.0684	1.2385	1.2522	0.8818	0.8981	0.9829	1.1054	1.0171	1.0376	0.6968	0.7916	0.7536	1.2049	1.2774	1.3436	0.8652	0.8937	0.9072
2369	methylphosphate	Nucleotide	Purine and Pyrimidine Metabolism	37070	GC/MS	100001805	1221	241	7023-27-0	13130			0.9025	0.9411	1.0516	1.1732	1.1615	1.1796	0.9195	1.1171	1.0306	0.9694	0.9137	0.8302	0.8336	0.9639	0.9372	1.0817	1.19	1.146
241	methylsuccinate	Amino Acid	Leucine, Isoleucine and Valine Metabolism	15745	LC/MS Polar	2051	2800	131.035	498-21-5	10349		HMDB01844	1.0871	0.9862	1.0809	0.8252	0.823	0.9275	1.0665	0.9957	1.0043	0.9396	0.9713	1.0243	1.2122	1.2826	1.3131	0.9698	1.0265	0.9316
1324	myo-inositol	Lipid	Inositol Metabolism	1124	LC/MS Polar	363	3506.3	225.062	87-89-8	892	C00137	HMDB00211	0.7705	0.6272	0.6711	0.7032	0.6947	0.8134	0.9527	1	0.9708	1.0853	1.0865	1.3104	1.105	1.1323	1.0457	1.0238	1.0493	1
958	myristate (14:0)	Lipid	Long Chain Fatty Acid	1365	GC/MS	519	1789.7	285.2	544-63-8	11005	C06424	HMDB00806	0.8086	1.1161	0.9794	1.0447	2.6916	1.3169	0.8141	1.0048	1.362	0.9601	0.9626	0.8295	0.9952	0.8198	1.2141	0.856	1.1906	1.389
959	myristoleate (14:1n5)	Lipid	Long Chain Fatty Acid	32418	LC/MS Neg	100001198	5346.9	225.186	544-64-9	5281119	C08322	HMDB02000	0.8719	1.0896	0.7685	0.6804	1.3761	0.734	1.1489	1.0448	1.0418	0.6915	1.1506	0.7652	0.9307	0.8906	0.9741	1.2512	1.2913	1.0259
1174	myristoylcarnitine	Lipid	Fatty Acid Metabolism(Acyl Carnitine)	33952	LC/MS Pos	100001270	5142.1	372.311	18822-89-4	53477791		HMDB05066	0.1822	0.1822	0.3724	0.8495	0.1822	0.4044	2.4838	0.1822	1.1727	1.0845	1.4014	1.9947	0.1822	0.6403	0.9155	0.5041	1.3682	1.5131
2393	N1-Methyl-2-pyridone-5-carboxamide	Cofactors and Vitamins	Nicotinate and Nicotinamide Metabolism	40469	LC/MS Pos	100001468	1688	153.066	701-44-0	69698	C05842	HMDB04193	0.5979	1.0452	0.8203	1.2948	1.0286	0.9714	0.8773	1.1686	1.2819	1.2916	0.5572	0.8206	1.5078	0.852	1.8851	0.8853	0.5137	1.2103
2264	N1-methyladenosine	Nucleotide	Purine Metabolism, Adenine containing	15650	LC/MS Pos	1242	1399	282.12	15763-06-1	27476	C02494	HMDB03331	1.3214	1.3549	0.9748	0.6559	0.446	0.9806	1.0194	0.8477	0.9796	1.2316	1.4582	2.1843	1.3102	1.4545	0.9785	0.9595	1.0505	0.9244
2298	N1-methylguanosine	Nucleotide	Purine Metabolism, Guanine containing	31609	LC/MS Pos	100001122	1869	298.115	2140-65-0	96373		HMDB01563	1.0093	0.8755	0.9273	0.7283	0.6371	0.8079	1.065	1.1078	0.9907	1.4114	1.0809	1.4632	1.0394	1.0524	1.1284	0.9869	0.9723	0.9203
2300	N2,N2-dimethylguanosine	Nucleotide	Purine Metabolism, Guanine containing	35137	LC/MS Pos	100001412	2168	312.13	2140-67-2	92919		HMDB04824	1.5264	0.3862	0.6162	0.3862	1.2412	0.918	0.3862	0.3862	0.3862	1.5249	0.3862	2.4628	1.082	0.3862	0.6434	0.8037	0.3862	0.3862
321	N2,N5-diacetylornithine	Amino Acid	Urea cycle; Arginine and Proline Metabolism	43591	LC/MS Neg	100004575	1367	215.104	39825-23-5	10398396			4.8659	5.164	5.7509	4.2398	5.2004	4.5997	0.8769	0.7131	0.802	0.6114	1.1051	0.733	1.054	0.9373	1.0602	0.9203	0.8692	0.946
71	N2-acetyllysine	Amino Acid	Lysine Metabolism	36751	LC/MS Pos	100001721	836	189.123	1946-82-3	92907	C12989	HMDB00446	2.8801	2.7138	3.1616	3.2661	3.2898	3.4206	0.7263	0.5946	0.5887	1.1057	0.9713	1.029	0.976	1.0049	0.9951	0.9664	0.8722	0.9012
2299	N2-methylguanosine	Nucleotide	Purine Metabolism, Guanine containing	35133	LC/MS Neg	100001467	1988	296.1	2140-77-4	3035422		HMDB05862	0.5723	0.7427	1.1147	0.6828	1.6473	0.7633	0.745	0.8391	0.5723	1.2001	1.4809	1.8077	0.7838	0.5723	0.8853	1.2991	1.6749	1.504
2352	N4-acetylcytidine	Nucleotide	Pyrimidine Metabolism, Cytidine containing	35130	LC/MS Pos	100001413	2040	286.103	3768-18-1	107461		HMDB05923	0.9975	0.9998	0.9897	0.9233	0.862	0.985	0.9987	0.7505	0.9299	1.1097	1.0002	1.2018	1.5442	1.269	1.3858	1.0492	1.1859	1.163
72	N6-acetyllysine	Amino Acid	Lysine Metabolism	36752	LC/MS Pos	100001734	1140	189.123	692-04-6	92832	C02727	HMDB00206	0.7314	0.7983	0.7394	0.8549	0.8475	0.8726	1.1028	1.0132	1.0602	1.0917	0.9818	1.1167	1.0255	0.9747	1.0195	0.9868	1.1477	1.0564
2274	N6-carbamoylthreonyladenosine	Nucleotide	Purine Metabolism, Adenine containing	35157	LC/MS Pos	100001415	2673	413.142	24719-82-2	161466		HMDB41623	0.947	0.7934	0.9527	0.706	0.4346	0.9098	1.4888	1.4665	0.7752	1.5886	1.2998	1.9168	1.2064	1.1523	0.9797	0.8718	1.4178	1.0203
921	N6-carboxymethyllysine	Carbohydrate	Advanced Glycation End-product	36713	LC/MS Pos	100001768	639	205.118	5746-04-03				1.2949	0.9084	1.036	0.5126	0.5944	0.9236	1.3352	1.1246	1.3092	0.8628	0.7174	0.4862	0.964	1.1092	1.2903	1.0552	0.5625	1.5461
2265	N6-methyladenosine	Nucleotide	Purine Metabolism, Adenine containing	37114	LC/MS Pos	213	1988	282.12	1867-73-8	102175		HMDB04044	1.0772	1.1338	0.903	0.9053	0.9785	1.0215	0.7143	1.0775	0.8239	1.6792	1.1572	1.487	0.7356	1.1265	1.2753	0.7748	0.7276	0.9109
2283	N6-succinyladenosine	Nucleotide	Purine Metabolism, Adenine containing	48130	LC/MS Pos	100001664	2222	384.115	4542-23-8			HMDB00912	1.8145	2.2151	2.0201	1.4122	1.6017	1.5426	0.8098	0.6874	0.6943	0.7125	0.6272	0.7269	1.2775	1.2416	1.1902	0.5759	0.6841	0.7003
73	N-6-trimethyllysine	Amino Acid	Lysine Metabolism	1498	LC/MS Pos	189	690	189.16	23284-33-5	440120	C03793	HMDB01325	1.6729	1.8033	1.6597	0.7514	0.5946	0.8215	0.8582	1.1238	1.164	0.9658	0.9926	1.0074	0.8973	1.0441	0.7269	1.2406	0.5133	1.4617
56	N-acetyl-1-methylhistidine*	Amino Acid	Histidine Metabolism	43255	LC/MS Pos	100004299	987	212.103					3.3151	3.512	3.6117	3.1505	3.6721	3.2398	0.7599	0.5767	0.3987	0.8792	1.0014	1.0749	0.9654	1.0677	0.9986	0.828	0.562	0.4866
55	N-acetyl-3-methylhistidine*	Amino Acid	Histidine Metabolism	43256	LC/MS Pos	100002204	917	212.103	37841-04-6	193270			1.2049	1.5135	1.3443	1.1861	1.8805	1.2349	0.6483	0.4552	0.1701	0.9863	1.0137	1.1206	0.7183	1.0293	0.8117	0.6431	0.6643	0.5195
25	N-acetylalanine	Amino Acid	Alanine and Aspartate Metabolism	1585	LC/MS Polar	1110	1564.8	130.051	97-69-8	88064	C02847	HMDB00766	0.9368	0.9824	0.9601	0.9595	1.0053	1.1672	1.1321	1.1682	1.1102	0.9145	0.9925	0.9682	0.9879	0.9947	1.0622	1.1257	1.2053	1.1342
317	N-acetylarginine	Amino Acid	Urea cycle; Arginine and Proline Metabolism	33953	LC/MS Pos	100001266	1116	217.13	155-84-0	67427	C02562	HMDB04620	4.1899	5.4368	4.736	4.9561	6.944	4.6825	1.1996	0.8062	1.0129	0.6097	0.6741	0.8664	1.0954	0.9871	0.8269	0.7048	0.8136	0.7056
30	N-acetylasparagine	Amino Acid	Alanine and Aspartate Metabolism	33942	LC/MS Pos	100001257	961.6	175.071	4033-40-3	99715		HMDB06028	1.3926	1.5683	1.5257	1.4099	1.5177	1.5665	1.0586	0.9667	0.8972	0.4603	0.4552	0.5021	1.0371	1.0164	0.9836	0.8571	0.8785	0.8752
31	N-acetylaspartate (NAA)	Amino Acid	Alanine and Aspartate Metabolism	22185	LC/MS Polar	100000787	3143	174.041	997-55-7;997-55-7	65065	C01042	HMDB00812	1.3922	0.8636	0.715	1.6061	1.308	2.2824	1.4272	1.9299	1.6362	0.4196	0.4786	1.1364	0.4372	0.7851	0.3358	0.7943	2.0919	0.7114
40	N-acetyl-aspartyl-glutamate (NAAG)	Amino Acid	Glutamate Metabolism	35665	LC/MS Pos	100001612	1575.4	305.098	3106-85-2	5255	C12270	HMDB01067	1.803	1.0009	0.8963	1.5257	1.6949	2.1334	1.4462	2.13	1.4048	0.2613	0.4602	0.998	0.3082	0.9991	0.3256	0.5258	1.7217	0.5636
901	N-acetyl-glucosamine 1-phosphate	Carbohydrate	Aminosugar Metabolism	15741	LC/MS Polar	1212	4052	300.049	31281-59-1	440364	C04256	HMDB01367	2.9945	1.4201	2.4538	1.031	0.2744	0.969	0.7559	0.5201	0.6305	2.5278	1.7619	1.8982	0.7955	1.2669	0.5764	1.1157	0.8173	0.3391
900	N-acetylglucosamine 6-phosphate	Carbohydrate	Aminosugar Metabolism	15107	LC/MS Polar	1213	4114	300.049	102029-88-9	439219	C00357	HMDB02817	1.3352	0.9832	1.4637	1.0168	0.3238	0.9199	0.744	1.2742	1.0635	2.0355	1.0257	2.0217	0.7783	0.8208	0.9594	0.3238	0.3238	0.5843
38	N-acetylglutamate	Amino Acid	Glutamate Metabolism	15720	LC/MS Pos	100000282	1492	190.071	5817-08-03	70914	C00624	HMDB01138	1.3781	1.4823	1.4178	1.0266	1.1298	1.1859	1.1441	0.8773	1.017	0.9001	0.983	1.229	0.8197	0.7642	0.6999	0.9072	0.8308	0.8289
39	N-acetylglutamine	Amino Acid	Glutamate Metabolism	33943	LC/MS Pos	100001253	1193	189.087	2490-97-3	182230	C02716	HMDB06029	1.7263	1.9575	1.8369	1.4564	1.8094	1.7412	0.8293	0.6939	0.7281	0.2605	0.2648	0.3368	1.2678	1.2357	1.0527	0.8234	0.9473	0.8583
2	N-acetylglycine	Amino Acid	Glycine, Serine and Threonine Metabolism	27710	LC/MS Polar	100001006	1780	116.035	543-24-8	10972		HMDB00532	1.1519	1.3838	1.3135	1.1343	1.329	1.3267	0.8911	0.8371	0.9317	0.5644	0.7254	0.6669	1.0683	1.1002	1.1164	0.8507	0.8198	0.8608
52	N-acetylhistidine	Amino Acid	Histidine Metabolism	33946	LC/MS Pos	100001293	848	198.087	39145-52-3	75619	C02997	HMDB32055	1.1661	1.1911	1.2947	1.5661	1.6324	1.6516	0.8492	0.8009	0.7761	0.5436	0.4847	0.5312	1.0333	1.2116	1.1537	0.9667	0.9387	0.9021
251	N-acetylisoleucine	Amino Acid	Leucine, Isoleucine and Valine Metabolism	33967	LC/MS Neg	100001276	2275	172.098	3077-46-1	2802421			1.9648	1.4889	1.8839	1.7256	1.8681	2.0898	1.1254	1.0262	0.7656	0.7331	0.7748	0.7851	1.0955	0.9159	0.7375	0.9056	0.8279	0.9738
221	N-acetylleucine	Amino Acid	Leucine, Isoleucine and Valine Metabolism	1587	LC/MS Neg	1082	2361.4	172.098	1188-21-2	70912	C02710	HMDB11756	2.6569	2.4599	2.5898	1.8932	2.2456	2.2058	1.3637	0.9254	1.2353	0.3663	0.4399	0.5142	0.6361	0.7085	0.7229	0.8237	0.6873	1.0746
272	N-acetylmethionine	Amino Acid	Methionine, Cysteine, SAM and Taurine Metabolism	1589	LC/MS Neg	1083	1787	190.054	65-82-7	448580	C02712	HMDB11745	0.936	1.0078	0.9602	1.0325	1.0859	1.1879	1.0331	0.9694	0.8923	0.9254	1.0041	0.9605	0.9524	0.8945	0.9959	1.1351	1.2619	1.1174
907	N-acetylneuraminate	Carbohydrate	Aminosugar Metabolism	32377	LC/MS Polar	1162	3072.6	308.099	131-48-6	439197	C00270	HMDB00230	0.6143	0.5604	0.6607	0.4776	0.5378	0.5384	0.8986	1.0026	1.0552	1.5328	1.4333	1.4249	1.0938	0.9698	1.0756	1.0009	1.0053	0.9991
95	N-acetylphenylalanine	Amino Acid	Phenylalanine and Tyrosine Metabolism	33950	LC/MS Neg	100001256	2597	206.082	2018-61-3	74839	C03519	HMDB00512	0.9547	0.8648	1.1888	0.9618	1.144	0.7526	1.2199	1.0031	1.0422	0.808	1.0681	0.8947	0.9812	0.9645	1.1135	1.2233	1.1263	0.9969
10	N-acetylserine	Amino Acid	Glycine, Serine and Threonine Metabolism	37076	LC/MS Pos	100001851	1021	148.06	97-14-3	65249		HMDB02931	1.2785	1.1976	1.19	1.1385	1.1919	1.2891	0.9964	1.0036	0.8927	0.9017	0.711	0.8404	0.9349	0.9293	0.9189	1.0935	1.0443	0.9223
299	N-acetyltaurine	Amino Acid	Methionine, Cysteine, SAM and Taurine Metabolism	48187	LC/MS Neg	100005466	800	166.018		159864			1.2065	1.2246	1.1192	2.0892	2.069	2.0806	0.875	0.6594	0.6842	0.9966	0.9795	1.0034	0.9541	1.0275	1.0612	0.5552	0.4898	0.497
15	N-acetylthreonine	Amino Acid	Glycine, Serine and Threonine Metabolism	33939	LC/MS Neg	100001274	821.6	160.062	17093-74-2	152204	C01118		0.967	0.8951	0.975	0.9589	0.9732	0.9934	1.1627	1.0327	0.8968	1.0066	0.8161	0.7303	1.1244	1.0299	1.1662	1.2927	1.4169	1.0624
262	N-acetylvaline	Amino Acid	Leucine, Isoleucine and Valine Metabolism	1591	LC/MS Neg	1084	1704	158.082	96-81-1	66789		HMDB11757	1.1775	1.0477	1.131	1.338	1.3795	1.5489	0.9204	0.9119	0.8966	1.1118	1.0574	1.2269	0.85	0.8458	0.8393	0.8914	0.9523	0.8888
320	N-delta-acetylornithine	Amino Acid	Urea cycle; Arginine and Proline Metabolism	43249	LC/MS Pos	100004523	887	175.108		9920500			0.8972	0.8961	0.9483	0.6922	0.8053	0.7466	1.1275	1.0045	0.9971	1.2495	1.1742	1.313	1.2371	0.5663	1.284	1.0029	0.9761	1.0675
1548	nervonoyl sphingomyelin*	Lipid	Sphingolipid Metabolism	47153	LC/MS Polar	100005986	850	857.675	94359-13-4				0.8273	0.7278	0.9799	0.7278	0.7278	0.7278	0.7278	0.7278	0.7278	1.0409	0.7278	1.1185	0.8972	1.066	0.7278	0.7278	0.7278	1.0201
273	N-formylmethionine	Amino Acid	Methionine, Cysteine, SAM and Taurine Metabolism	2829	LC/MS Neg	194	1543.8	176.039	4289-98-9	439750	C03145	HMDB01015	1.2675	1.2454	0.9851	1.2112	0.851	1.4208	1.0149	0.8853	0.787	0.7947	0.8663	0.7779	1.1049	0.8851	1.1074	1.1184	1.1092	0.9471
2792	N-glycolylneuraminate	Xenobiotics	Food Component/Plant	37123	LC/MS Polar	100001491	3327.5	324.094	1113-83-3	123802	C03410	HMDB00833	0.5077	0.567	0.5755	0.684	0.6014	0.6681	1.0079	0.9921	1.062	1.4588	1.4103	1.4852	1.0278	0.94	0.977	1.0258	1.0278	1.0787
2374	nicotinamide	Cofactors and Vitamins	Nicotinate and Nicotinamide Metabolism	594	LC/MS Pos	432	1271.1	123.055	98-92-0	936	C00153	HMDB01406	0.7712	0.7846	0.8088	0.8355	0.781	0.8432	1.1073	1.0445	1.0113	0.9887	0.896	1.0114	1.0659	1.0175	1.0465	1.0854	1.1092	0.9754
2378	nicotinamide adenine dinucleotide (NAD+)	Cofactors and Vitamins	Nicotinate and Nicotinamide Metabolism	44685	LC/MS Pos	1310	1407	332.562	53-84-9	5893	C00003	HMDB00902	0.9705	0.4799	0.9334	0.8055	0.4378	0.856	1.0295	1.0986	1.0299	1.2595	0.55	0.6571	1.124	0.7598	1.2208	1.2448	1.3479	1.2036
2371	nicotinate	Cofactors and Vitamins	Nicotinate and Nicotinamide Metabolism	1504	LC/MS Neg	567	1180	122.025	59-67-6	938	C00253	HMDB01488	1.0185	1.1227	0.7638	0.8808	0.9815	1.1028	1.3099	0.8647	0.8336	0.8303	1.3318	1.1825	1.2165	1.1536	0.9616	1.1994	0.9144	0.9569
324	N-methyl proline	Amino Acid	Urea cycle; Arginine and Proline Metabolism	37431	LC/MS Pos	100001956	831	130.086	475-11-6	557			0.3938	0.6515	0.8546	1.1711	1.1008	1.1877	1.0979	1.0459	1.0536	0.8351	0.7911	0.9051	0.9541	1.0542	1.0983	0.8688	0.9384	1.071
49	N-methyl-4-aminobutyric acid	Amino Acid	Glutamate Metabolism	39577	GC/MS	100003152	1379.8	116.1	1119-48-8	1550042;70703			1.1994	1.2641	1.3796	1.482	1.6525	1.8652	0.7626	0.8334	0.7081	0.9581	1.0449	1.022	0.6889	0.7765	0.8889	0.978	1.0836	0.9598
3289	N-methylpipecolate	Xenobiotics	Chemical	47101	LC/MS Pos	100005383	1129	144.102	41447-17-0	11862129;11286529			1.1227	1.1418	1.1523	1.5274	1.1591	1.3139	1.0277	0.6171	1.01	0.711	0.9408	0.7823	0.7586	0.828	0.9972	1.0028	0.99	0.8759
1158	N-octanoylglycine	Lipid	Fatty Acid Metabolism(Acyl Glycine)	43502	LC/MS Neg	100003940	4335.4	200.129	14246-53-8	84290		HMDB00832	1.2203	0.6266	1.0059	1.7107	1.5965	2.3029	0.8398	1.4014	0.9941	0.6847	0.8136	0.8291	0.6104	0.6342	0.6926	1.5845	1.6899	1.1756
1319	N-oleoyltaurine	Lipid	Endocannabinoid	39732	LC/MS Neg	100003119	5610	388.253	52514-04-2	6437033			1.5183	0.9147	1.6855	1.5425	1.3098	1.4539	0.3495	0.3723	0.4603	1.4823	1.193	1.4999	0.8189	1.0328	0.9672	0.5314	0.4147	0.815
366	norophthalmate*	Amino Acid	Glutathione Metabolism	39251	LC/MS Pos	100002287	975	276.119	1116-21-8	5489007		HMDB05766	1.0121	1.3547	1.2888	1.1402	3.6145	1.1004	0.9462	1.0274	1.0083	0.3904	0.2993	0.4732	0.7183	0.5197	0.5968	0.9917	1.0536	0.8435
1159	N-palmitoyl glycine	Lipid	Fatty Acid Metabolism(Acyl Glycine)	42092	LC/MS Neg	100003686	5580	312.254	2441-41-0	151008			0.8831	0.428	1.554	1.5675	1.2147	1.5806	0.4641	0.8051	0.197	1.1478	0.429	0.7047	1.1169	1.2745	1.1841	0.3425	0.5216	1.3449
1321	N-palmitoyltaurine	Lipid	Endocannabinoid	39835	LC/MS Neg	100003239	5560	362.237	83982-06-3				1.6632	1.2321	2.2534	1.2345	0.6915	1.496	0.2022	0.2022	0.2213	1.5643	1.1021	1.3886	0.8979	0.6092	0.8568	0.2301	0.2022	0.5083
1320	N-stearoyltaurine	Lipid	Endocannabinoid	39730	LC/MS Neg	100003240	5782	390.268	63155-80-6	168274			1	0.3895	1.396	1.8561	0.7153	0.8789	0.5715	0.3505	0.3505	2.2058	1.2684	2.222	0.7978	1.4361	1.5727	0.4871	0.3505	0.3505
1114	oleamide	Lipid	Fatty Acid, Amide	32458	LC/MS Neg	1504	6581.5	280.265	301-02-0	5283387	C19670	HMDB02117	1.2263	0.0914	1.6669	1.102	1.3254	0.5821	1.7995	0.898	0.5117	2.7858	1.3702	0.8294	0.7702	0.4291	0.6933	1.1838	0.8189	1.7401
968	oleate (18:1n9)	Lipid	Long Chain Fatty Acid	1359	GC/MS	442	1984.4	339.2	112-80-1	445639	C00712	HMDB00207	0.7076	0.791	0.9109	1.0012	2.4601	1.1511	1.1006	1.1685	1.2598	0.8694	0.8037	0.6576	0.8145	0.781	1.1196	0.9988	1.3777	1.3531
1309	oleic ethanolamide	Lipid	Endocannabinoid	38102	LC/MS Neg	1137	6900	324.291	11-58-0;111-58-0	5283454		HMDB02088	1.1216	0.9333	1.2166	1.3031	1.4733	1.2535	0.7828	1.4262	0.9116	0.9854	0.8939	0.7545	1.0952	0.9771	1.0125	0.909	1.3752	0.9875
1178	oleoylcarnitine	Lipid	Fatty Acid Metabolism(Acyl Carnitine)	35160	LC/MS Pos	100001501	5215	426.358	38677-66-6	6441392;53477789		HMDB05065	0.7679	1.4178	1.1524	0.9989	0.6391	1.2455	1.483	0.6227	0.8334	0.5868	1.0752	1.2337	1.0011	1.1864	0.6925	0.8067	0.9525	1.0193
1476	oleoyl-linoleoyl-glycerophosphocholine (2)*	Lipid	Lysolipid	48390	LC/MS Polar	100006166	860	828.576					0.8575	1.5595	0.8155	0.9037	0.086	0.9387	1.9478	0.086	1	1.0526	2.1586	1.0239	0.8215	0.7808	1.7335	2.2144	2.0468	0.9909
2505	O-methylcatechol sulfate	Xenobiotics	Benzoate Metabolism	46111	LC/MS Neg	100004208	2344	203.002		22473			0.6361	0.6413	0.721	1.5356	0.9662	2.0419	0.5456	1.1753	0.5456	0.6765	1.3582	0.5456	0.5456	1.0338	1.0877	0.9381	0.5456	1.3171
365	ophthalmate	Amino Acid	Glutathione Metabolism	34592	LC/MS Pos	100001311	1462	290.135	495-27-2	7018721		HMDB05765	1.1699	1.255	1.2852	0.8152	0.7679	0.8459	0.801	0.7351	0.7008	1.4358	1.2367	1.3675	0.506	0.4814	0.5288	1.1541	1.2644	1.2202
307	ornithine	Amino Acid	Urea cycle; Arginine and Proline Metabolism	1493	LC/MS Pos	444	614	133.097	3184-13-2	6262	C00077	HMDB03374	0.8964	0.7712	0.8322	0.8492	0.8679	0.9275	1.2161	1.1221	1.1645	1.1602	0.8845	0.9582	1.0418	0.9334	1.0463	1.2107	1.2582	1.2053
2311	orotate	Nucleotide	Pyrimidine Metabolism, Orotate containing	1505	LC/MS Polar	445	1638.1	155.01	50887-69-9	967	C00295	HMDB00226	1.4303	1.2782	1.6886	1.7774	1.681	1.3539	1.0632	1.2315	1.2544	0.9368	0.4992	0.7689	0.5321	0.3509	0.5862	0.4549	0.4477	0.617
2313	orotidine	Nucleotide	Pyrimidine Metabolism, Orotate containing	35172	LC/MS Polar	100001416	2250	287.052	314-50-1	92751	C01103	HMDB00788	0.9869	0.8938	0.9355	1.0212	0.8946	1.1307	0.9955	1.0045	1.012	1.2318	1.244	1.3143	1.1876	1.0062	0.9508	0.9673	0.9064	0.8965
3186	O-sulfo-L-tyrosine	Xenobiotics	Chemical	45413	LC/MS Neg	100005384	990	260.023		514186			0.8833	0.4316	0.7585	0.9688	0.7788	0.9775	0.8439	0.6449	0.6167	1.0225	1.0312	1.1511	1.2987	1.0792	1.0508	1.08	1.2007	1.0867
2411	oxalate (ethanedioate)	Cofactors and Vitamins	Ascorbate and Aldarate Metabolism	20694	LC/MS Polar	100000841	3803	88.988	144-62-7	971	C00209	HMDB02329	1.1105	0.8803	0.9749	0.8958	0.7401	1.0267	1.0182	1.2166	1.0088	0.6567	1.0077	0.9923	1.0277	0.8949	1.0115	1.2919	0.9499	0.9252
936	oxaloacetate	Energy	TCA Cycle	47173	LC/MS Neg	447	575	130.999	328-42-7	970	C00036	HMDB00223	1.3067	1.1238	1.7032	0.8762	0.4405	0.8696	2.2691	0.6305	1.2167	0.4559	0.7727	1.3191	2.1039	1.7406	0.2862	0.4908	0.2862	0.2862
961	palmitate (16:0)	Lipid	Long Chain Fatty Acid	1336	GC/MS	424	1905.4	313.2	57-10-3	985	C00249	HMDB00220	0.9034	0.9691	1.1272	1.2162	2.0906	1.4233	0.9118	1.0006	1.1055	0.9994	0.9675	0.8655	0.9354	0.8324	1.1651	0.863	1.1344	1.089
962	palmitoleate (16:1n7)	Lipid	Long Chain Fatty Acid	33447	LC/MS Neg	452	5475	253.217	373-49-9	445638	C08362	HMDB03229	0.6922	0.8852	0.9942	1.0946	3.2621	1.237	0.8754	0.9665	1.2363	0.7278	0.5385	0.5141	0.9295	1.0058	1.0756	1.0388	1.2506	1.1528
1312	palmitoyl ethanolamide	Lipid	Endocannabinoid	38165	LC/MS Neg	1489	6760	298.275	544-31-0	4671	C16512	HMDB02100	0.8796	0.7108	0.9191	1.0843	1.191	1.0297	0.9497	1.2394	1.0059	1.0313	0.9941	0.9862	1.1036	1.0105	0.9852	0.9533	1.3313	0.9807
1530	palmitoyl sphingomyelin	Lipid	Sphingolipid Metabolism	37506	GC/MS	100002107	2524	311.3	6254-89-3	9939941			0.5	0.5214	0.5981	0.6279	0.7455	0.6861	0.9382	1.1198	1.1923	1.2086	1.2215	1.0302	0.9698	1.0642	1.2597	0.8828	1.2029	1.0689
1466	palmitoyl-arachidonoyl-glycerophosphocholine (2)*	Lipid	Lysolipid	48392	LC/MS Polar	100006157	790	826.56					0.9902	1.2995	0.9766	1.011	0.5834	1.0607	1.1729	0.4666	0.6941	1.0098	1.1098	0.9555	1.0564	0.9541	1.2519	0.9804	1.1799	0.9858
1176	palmitoylcarnitine	Lipid	Fatty Acid Metabolism(Acyl Carnitine)	44681	LC/MS Pos	100000776	5204	400.342	6865-14-1	461	C02990	HMDB00222	0.741	1.2628	0.9931	1.0425	0.5045	1.0072	1.3243	0.5044	1.0059	0.9759	1.2934	1.4793	1.0779	0.9941	0.7705	0.6018	0.7868	1.0397
1467	palmitoyl-linoleoyl-glycerophosphocholine (1)*	Lipid	Lysolipid	48385	LC/MS Polar	100006133	870	802.56					0.7902	1.4046	0.7698	0.8679	2.0359	0.899	1.256	1.3466	1.3395	0.7283	2.154	0.6477	0.6637	0.6151	1.101	1.9208	1.677	0.6831
2400	pantethine	Cofactors and Vitamins	Pantothenate and CoA Metabolism	39791	LC/MS Neg	100002991	3590	553.237	16816-67-4	452306	C12661	HMDB03828	0.9072	0.8468	0.4905	0.4147	0.2675	0.4466	1.3113	1.3719	1.1275	1.2863	1.5854	1.8159	0.9985	1.176	1.0015	1.3232	0.7439	0.9975
2399	pantothenate	Cofactors and Vitamins	Pantothenate and CoA Metabolism	1508	LC/MS Neg	1024	1498.7	218.103	137-08-6	6613	C00864	HMDB00210	0.7891	0.8802	0.8733	0.8311	0.7652	0.8942	1.0995	1.0304	1.1085	1.0476	1.2641	1.0951	0.9696	0.9556	1.2161	1.0306	1.0475	0.9501
122	phenol sulfate	Amino Acid	Phenylalanine and Tyrosine Metabolism	32553	LC/MS Neg	100001510	2156	172.991	937-34-8	74426	C02180	HMDB60015	0.8353	0.7302	0.7949	1.0905	1.0642	1.1075	0.881	0.8086	0.9358	1.4205	1.532	1.4955	2.0908	2.1373	2.2691	0.5526	0.4777	0.4852
105	phenylacetylglycine	Amino Acid	Phenylalanine and Tyrosine Metabolism	33945	LC/MS Neg	100001275	2375	192.067	500-98-1	68144	C05598	HMDB00821	0.5678	0.5177	0.5839	1.0742	1.1451	1.1546	0.9333	0.8413	0.7288	0.7645	0.8817	0.7829	1.4129	1.4644	1.544	1.2256	1.1576	1.0667
94	phenylalanine	Amino Acid	Phenylalanine and Tyrosine Metabolism	64	LC/MS Pos	460	2050	166.086	63-91-2	6140	C00079	HMDB00159	0.9038	0.7677	0.864	0.8413	0.8862	0.9743	1.0993	1.0725	1.0744	1.1227	0.8921	1.0014	0.9986	0.9382	1.0776	1.1204	1.223	1.1921
584	phenylalanylalanine	Peptide	Dipeptide	41374	LC/MS Pos	100003589	2120	237.123	3918-87-4	6993123;5488196			0.3373	0.2953	0.4208	0.4718	0.7994	0.7318	1.545	1.1982	1.2063	0.726	1.1692	0.9247	0.9965	1.0151	1.0038	1.0035	1.8665	1.8215
586	phenylalanylaspartate	Peptide	Dipeptide	41419	LC/MS Pos	100003595	1920	281.113	22828-05-3	335051			0.4763	0.6073	0.4824	0.2744	0.5737	0.346	1.7037	0.9475	1.0914	0.5168	1.0223	1.047	1.0458	1.1576	0.9777	1.2617	1.2987	1.784
588	phenylalanylglycine	Peptide	Dipeptide	41370	LC/MS Pos	100003588	2155	223.108	721-90-4	98207			0.3193	0.324	0.3767	0.4704	0.8359	0.6255	1.4953	1.1627	1.218	0.6418	1.0843	0.8722	1.0813	0.9809	1.0191	1.1889	1.8886	1.7896
595	phenylalanylserine	Peptide	Dipeptide	40017	LC/MS Pos	100003252	1815	253.118	16053-39-7	9859812			0.4559	0.5293	0.5744	0.7747	0.9103	0.8207	1.5279	0.9686	1.1304	0.7998	1.2279	1.0314	1.0963	0.9275	1.2287	1.1916	1.7451	1.7149
3273	phenylcarnitine*	Xenobiotics	Chemical	43265	LC/MS Pos	100004555	2629.9	266.139	105450-08-6				0.8945	1	0.9109	1.08	1.2821	1.2267	0.0716	0.0716	0.0716	2.2114	2.2093	2.6265	0.5333	0.5551	0.5653	0.0716	0.0716	0.0716
99	phenyllactate (PLA)	Amino Acid	Phenylalanine and Tyrosine Metabolism	22130	LC/MS Neg	100000774	2208	165.056	828-01-3	3848	C05607	HMDB00779	0.9393	0.884	0.9699	1.2547	0.9302	1.0301	1.9612	2.3756	1.3817	0.6729	0.9006	1.5044	1.197	0.6834	0.7577	1.0595	1.7788	0.8607
159	phenylpropionylglycine	Amino Acid	Phenylalanine and Tyrosine Metabolism	35434	LC/MS Neg	100001591	2945.3	206.082	56613-60-6	152323		HMDB00860	1.1669	1.3641	1.4055	1.9586	2.4484	1.9111	0.4398	0.4398	0.4398	0.4433	0.4398	0.4515	0.781	0.8331	0.7447	0.4398	0.4398	0.4398
946	phosphate	Energy	Oxidative Phosphorylation	11438	GC/MS	461	1307.7	298.9	7664-38-2	1061	C00009	HMDB01429	0.8135	0.8406	0.9616	1.0001	1.096	1.1595	0.9012	1.0036	1.037	1.0472	0.9999	0.9499	0.9553	0.8418	1.0968	0.9029	1.0799	1.0354
761	phosphoenolpyruvate (PEP)	Carbohydrate	Glycolysis, Gluconeogenesis, and Pyruvate Metabolism	597	LC/MS Neg	463	587.3	166.975	10526-80-4	1005	C00074	HMDB00263	0.5137	0.7611	4.8092	1.85	1.1316	1.4029	0.2045	1.2714	1.8676	0.9741	0.1969	0.1969	0.7421	0.805	1.4638	0.4644	1.0059	1
1358	phosphoethanolamine	Lipid	Phospholipid Metabolism	1600	LC/MS Neg	1026	638	140.012	1071-23-4	1015	C00346	HMDB00224	0.7462	0.6785	0.6199	0.8351	0.9871	0.8322	0.8738	0.9086	1.0349	1.3353	1.0129	1.123	1.3026	1.2828	1.2025	0.9336	1.0624	1.0149
2401	phosphopantetheine	Cofactors and Vitamins	Pantothenate and CoA Metabolism	15504	LC/MS Neg	100000328	1596.9	357.089	NA	987	C01134	HMDB01416	0.5284	0.7422	0.7201	1.0487	1.0938	1.2441	0.8751	0.7193	0.8399	1.0732	1.0978	1.0957	0.9198	0.9187	1.0036	1.1417	1.1256	0.9964
87	pipecolate	Amino Acid	Lysine Metabolism	1444	LC/MS Pos	1025	1120	130.086	4043-87-2	849	C00408	HMDB00070	1.5153	1.4813	1.5183	1.2778	1.3376	1.3507	0.8046	0.7017	0.7169	1.2087	1.131	1.2532	0.7851	0.8116	0.869	0.797	0.7635	0.7618
328	pro-hydroxy-pro	Amino Acid	Urea cycle; Arginine and Proline Metabolism	35127	LC/MS Pos	100001167	950	229.118	18684-24-7	11673055		HMDB06695	0.6727	0.7548	0.7532	0.8529	1.0603	0.9088	1.0961	0.9792	1.0208	1.1263	1.0438	1.0475	0.8861	0.8196	0.95	1.1598	1.1785	1.0378
308	proline	Amino Acid	Urea cycle; Arginine and Proline Metabolism	1898	LC/MS Pos	480	805	116.071	147-85-3	145742	C00148	HMDB00162	0.8483	0.7981	0.8539	0.9227	0.9002	0.9442	1.1437	1.1008	1.0906	0.9928	0.8215	0.9071	1.071	1.0072	1.0226	1.0982	1.2346	1.1059
599	prolylalanine	Peptide	Dipeptide	40705	LC/MS Pos	100003668	888	187.108	6422-36-2	418041			0.4524	0.9506	0.7203	0.6549	1.0983	0.7074	1.531	0.6832	0.9921	0.9392	1.8876	2.0392	1.0079	1.2281	0.9206	1.3696	1.5691	1.4901
603	prolylglutamate	Peptide	Dipeptide	41381	LC/MS Pos	100003673	980	245.113	67644-00-2	3563697			0.583	0.6075	0.5896	0.7633	0.9197	0.8036	1.0671	1.0116	0.9884	1.1724	1.0237	1.1684	0.8872	0.8782	1.052	1.1138	1.1724	1.1654
605	prolylglycine	Peptide	Dipeptide	40703	LC/MS Pos	100003674	875	173.092	2578-57-6	7408076;6426709			0.6055	0.7724	0.6937	0.7375	0.9354	0.851	1.3942	0.8791	0.9007	1.0646	1.7965	1.9517	1.2192	1.2723	0.8483	1.5681	1.3247	1.423
611	prolylproline	Peptide	Dipeptide	40731	LC/MS Pos	100003678	1484	213.123	20488-28-2	11902928;11622593			0.8489	0.6934	0.7962	1.0309	0.6381	1.0554	1.1334	1.0503	0.8892	1.1736	0.8042	1.0929	1.2077	0.9952	0.9456	1.0048	1.2544	0.8961
616	prolylvaline	Peptide	Dipeptide	40720	LC/MS Pos	100003682	1653	215.139	52899-09-9	152307;6992339			0.1446	0.7159	0.4553	0.761	0.9668	0.7552	2.4815	0.7159	1.3787	1.0408	1.8089	1.9126	0.878	0.9603	1.0332	1.2755	2.2223	1.8587
1150	propionylcarnitine	Lipid	Fatty Acid Metabolism (also BCAA Metabolism)	32452	LC/MS Pos	100001162	1590	218.139	17298-37-2	107738	C03017	HMDB00824	1.1178	0.4636	0.8144	0.5941	0.5091	0.6745	0.9709	1.6394	1.0291	2.4532	1.3091	1.7483	1.1516	1.1408	1.1594	0.8896	0.5359	0.4886
1151	propionylglycine	Lipid	Fatty Acid Metabolism (also BCAA Metabolism)	31932	LC/MS Polar	100001150	1502.5	130.051	21709-90-0	98681		HMDB00783	1.3522	1.3587	1.0172	1.2979	1.5597	1.2057	0.9538	1.1435	1.1903	0.2982	0.2411	0.2418	1.0017	0.9658	0.9983	0.4225	0.7579	0.7809
1258	prostaglandin F2alpha	Lipid	Eicosanoid	19398	LC/MS Neg	100000574	4658	353.233	551-11-1	5280363	C00639	HMDB01139	1.1539	0.7245	1.1054	1.0054	0.6012	0.8757	0.7942	0.6146	0.9626	1.0456	0.7431	1.0601	1.2239	1.0066	0.9946	0.7735	1.0634	1.2739
2325	pseudouridine	Nucleotide	Pyrimidine Metabolism, Uracil containing	33442	LC/MS Pos	821	1173	245.077	1445-07-4	15047	C02067	HMDB00767	1.0011	1.0378	1.0186	1.0212	0.9586	1.1236	0.9989	0.8755	0.9432	0.9577	0.8543	0.9622	1.015	1.0516	1.1102	0.9429	1.0188	0.9838
2436	pterin	Cofactors and Vitamins	Pterin Metabolism	43023	LC/MS Pos	100004216	1545	164.057	22363-60-4	73000	C00715	HMDB00802	0.7199	0.7849	0.8012	0.7886	0.7218	0.8568	0.9636	0.9833	0.9486	1.2057	1.1721	1.1493	1.352	1.3071	1.4731	1.127	1.0969	1.0167
2471	pyridoxal	Cofactors and Vitamins	Vitamin B6 Metabolism	1651	LC/MS Neg	491	1534.9	166.051	65-22-5	1050	C00250	HMDB01545	0.7331	0.7875	1.2717	0.9697	0.9817	1.0796	0.8024	0.797	0.863	1.0972	1.2661	1.0183	1.2144	1.3776	1.356	0.968	1.0615	0.9024
2472	pyridoxate	Cofactors and Vitamins	Vitamin B6 Metabolism	31555	LC/MS Neg	100001121	2185	182.046	82-82-6	6723	C00847	HMDB00017	0.7688	0.7422	0.8165	0.9981	1.0446	1.2129	0.8827	0.9041	0.8299	1.3651	1.5512	1.2939	0.8675	0.8878	1.1029	1.0931	1.1065	1.0019
2467	pyridoxine (Vitamin B6)	Cofactors and Vitamins	Vitamin B6 Metabolism	608	LC/MS Neg	936	1657	168.067	58-56-0	1054	C00314	HMDB02075	0.9091	0.9406	0.419	0.7721	1.0925	1.0169	0.9831	0.9193	0.7146	0.6368	1.3671	1.0797	1.6753	1.766	1.4632	1.2178	1.417	0.9078
47	pyroglutamine*	Amino Acid	Glutamate Metabolism	46225	LC/MS Pos	100001540	750	129.066	2353-44-8	134508			1.2263	1.471	1.3872	1.3118	1.3634	1.261	1.0261	0.8862	0.7916	0.8446	0.9011	1.0139	0.8879	1.0002	0.857	0.9698	0.9998	0.9391
619	pyroglutamylvaline	Peptide	Dipeptide	32394	LC/MS Neg	100001132	1755	227.104	21282-10-0	152416			1.0136	0.7535	1.0745	1.5866	0.8516	0.9183	0.8474	1.2927	1.0749	0.995	0.8432	0.8586	0.8898	0.9527	1.6658	1.1319	1.1287	1.005
762	pyruvate	Carbohydrate	Glycolysis, Gluconeogenesis, and Pyruvate Metabolism	42582	LC/MS Neg	823	732.4	87.0088	127-17-3	1060	C00022	HMDB00243	0.8915	1.1332	1.3865	1.3447	0.8201	1.5022	1.2033	0.9831	0.9239	1.0013	0.9004	0.9084	1.0486	1.0069	1.2101	0.9987	0.8764	0.9211
2631	retinal (all trans; 11-cis)	Xenobiotics	Food Component/Plant	40807	LC/MS Pos	100004088	5821	285.221					0.1451	0.8963	0.1848	7.9226	8.7515	0.8674	6.6171	2.8402	1.2481	12.0085	1.845	0.5359	0.7559	0.3631	0.5419	0.5791	1.1627	1.1037
782	ribitol	Carbohydrate	Pentose Metabolism	15772	GC/MS	100000406	1692.4	217	488-81-3	6912	C00474	HMDB00508	0.7312	0.7507	0.7935	1.0041	0.9959	1.2507	1.4251	1.4531	1.2242	0.9443	0.9458	0.9093	1.1313	1.1541	1.3634	0.9091	1.3809	0.8942
2396	riboflavin (Vitamin B2)	Cofactors and Vitamins	Riboflavin Metabolism	1827	LC/MS Pos	500	3098.3	377.146	83-88-5	493570	C00255	HMDB00244	0.9301	0.7243	0.8056	0.8144	0.7804	0.9864	0.9974	0.9902	0.9067	1.1399	1.0306	1.246	1.0454	1.0026	1.0529	1.2679	1.1953	1.0056
783	ribonate	Carbohydrate	Pentose Metabolism	27731	LC/MS Polar	100001007	2425	165.04	5336-08-03	5460677			0.9736	0.9062	1.0741	0.9432	0.9303	0.8868	1.0419	1.0264	1.0456	0.7588	0.8667	0.829	1.1211	1.052	1.0458	1.0539	1.0286	0.5929
781	ribose	Carbohydrate	Pentose Metabolism	12080	GC/MS	914	1639.2	204	50-69-1	5779	C00121	HMDB00283	0.5803	0.6144	0.7563	0.9888	1.0194	1.121	1.0238	1.0325	0.8919	0.8305	0.8925	0.7689	1.0154	1.0112	1.0515	0.9553	1.0701	1.0621
772	ribose 1-phosphate	Carbohydrate	Pentose Phosphate Pathway	1763	LC/MS Polar	219	4025	229.012	50-99-7;58459-37-3	439236	C00620	HMDB01489	2.2491	1.1118	1.5234	2.4327	0.4891	1.4809	0.8243	0.6969	0.335	0.335	0.4547	0.335	1.0982	1.7384	0.4209	1	0.4765	0.335
771	ribose 5-phosphate	Carbohydrate	Pentose Phosphate Pathway	561	GC/MS	19	1928.4	315.1	18265-46-8;108321-05-7	447634	C00117	HMDB00618	0.9454	1.3152	1.5784	1.4055	1.533	1.5815	1.0973	0.9393	1.0868	0.5715	0.8753	0.7312	1.0546	0.8244	0.8372	0.9064	0.9309	1.1219
779	ribulose	Carbohydrate	Pentose Metabolism	35855	GC/MS	100000147	1662	306.1	488-84-6	151261	C00309	HMDB00621	0.6885	0.8085	0.8262	0.9604	1.0841	1.1336	1.0184	1.0805	0.9178	0.8195	1.1109	0.9563	1.1628	0.9562	1.1656	0.9816	1.1404	1.0413
776	ribulose/xylulose 5-phosphate	Carbohydrate	Pentose Phosphate Pathway	37288	GC/MS	100002179	1935	357.2			C00199		1.3258	1.5893	1.8855	1.6582	1.9301	1.9861	0.8534	0.7216	0.5528	0.4646	1.0302	0.5841	1.0931	1.1311	0.7507	0.9698	0.8648	0.585
279	S-adenosylhomocysteine (SAH)	Amino Acid	Methionine, Cysteine, SAM and Taurine Metabolism	42382	LC/MS Neg	197	1832.4	383.114	979-92-0	439155	C00021	HMDB00939	1.2464	1.3566	1.3463	1.3261	1.466	1.3982	0.9495	0.8061	0.9082	1.0505	1.261	1.185	0.85	0.8163	0.8432	0.8361	0.8403	0.8531
278	S-adenosylmethionine (SAM)	Amino Acid	Methionine, Cysteine, SAM and Taurine Metabolism	15915	LC/MS Pos	1263	670	399.145	24346-00-7;86867-01-8;86867-0108	34755	C00019	HMDB01185	0.4499	0.4482	0.5038	0.7519	0.7435	0.7639	0.9597	0.8997	0.8735	1.1127	1.2244	1.0403	1.364	1.2498	1.2804	1.0431	1.3121	1.1162
3100	salicylate	Xenobiotics	Drug	1515	LC/MS Neg	501	2195	137.024	69-72-7	338	C00805	HMDB01895	0.565	0.4916	0.6063	0.7802	0.6881	0.8042	1.0565	0.8775	0.9883	1.0117	1.2036	0.8911	1.1157	1.1004	1.2429	1.7171	1.142	1.1892
4	sarcosine (N-Methylglycine)	Amino Acid	Glycine, Serine and Threonine Metabolism	1516	GC/MS	1023	1182.9	116	107-97-1	1088	C00213	HMDB00271	1.114	1.0867	1.0376	1.283	1.4418	1.6108	1.203	0.9624	1.1174	0.4783	0.7308	0.5325	0.8559	0.7023	0.7211	0.6694	1.1039	0.8613
774	sedoheptulose-7-phosphate	Carbohydrate	Pentose Phosphate Pathway	35649	LC/MS Neg	100001628	599.6	289.033	2646-35-7	616	C05382	HMDB01068	0.7585	0.7377	0.7989	0.7708	0.6466	0.8248	1.0088	0.8713	1.1409	1.8035	1.5039	2.3083	1.0935	1.003	1.4187	0.997	0.9652	1.4799
9	serine	Amino Acid	Glycine, Serine and Threonine Metabolism	1648	LC/MS Pos	503	676.7	106.05	56-45-1	5951	C00065	HMDB00187	0.8725	0.6597	0.7996	0.9361	0.8412	0.9891	1.0423	1.1454	1.0818	1.044	0.7754	0.8025	1.0305	0.9823	1.0109	1.1504	1.2264	1.1746
205	serotonin (5HT)	Amino Acid	Tryptophan Metabolism	2342	LC/MS Pos	504	1654	177.102	153-98-0	5202	C00780	HMDB00259	0.3889	2.2766	0.3889	4.0082	2.4141	1.9129	0.8752	0.4948	1.832	0.7954	0.763	0.3889	1	0.5921	0.7024	0.3889	1.2617	2.947
628	serylleucine	Peptide	Dipeptide	40066	LC/MS Pos	100003202	2109	219.134	6665-16-3	7015695			0.4142	0.6526	0.5434	0.7081	1.0282	0.8177	1.6023	0.7992	1.2237	0.8846	1.302	0.9919	1.0358	1.0081	0.9051	1.2998	1.6353	1.6704
630	serylphenyalanine	Peptide	Dipeptide	40054	LC/MS Pos	100003253	2351	253.118					0.1736	0.7407	0.6781	0.6215	1.0213	0.5721	1.8261	0.8454	0.9582	0.6915	1.3105	1.3152	0.9787	1.0884	1.2156	1.1627	1.87	2.3677
633	seryltyrosine	Peptide	Dipeptide	42077	LC/MS Pos	100003525	1735	269.113	21435-27-8	4575735			0.2197	0.7268	0.4187	0.7344	1.2297	0.9726	1.4781	0.2493	0.8028	0.5982	1.5742	1.4531	0.6713	1.4001	1.0274	1.4686	1.8453	1.5588
361	S-lactoylglutathione	Amino Acid	Glutathione Metabolism	15731	LC/MS Pos	1343	1687	380.112	54398-03-7	440018	C03451	HMDB01066	4.3698	3.702	4.116	3.1799	2.1775	3.2565	0.9965	0.8684	0.9115	0.2115	0.2687	0.0497	0.6137	0.5678	0.8534	1.0134	1.0035	1.0463
291	S-methylcysteine	Amino Acid	Methionine, Cysteine, SAM and Taurine Metabolism	39592	LC/MS Pos	100002749	848	119.016	1187-84-4	24417		HMDB02108	0.8004	0.4465	0.9157	0.9971	2.2523	1.0978	1.199	0.8631	0.7288	1.271	1.0919	1.1323	0.9746	0.6561	1.0029	0.7367	1.3081	1.4809
360	S-methylglutathione	Amino Acid	Glutathione Metabolism	33944	LC/MS Pos	100001259	1600	322.107	2922-56-7	3605667	C11347		0.9531	0.9635	0.9553	1.0631	1.0065	1.1184	0.862	0.721	0.7903	1.32	0.9979	1.1378	1.1084	1.0022	1.1078	1.0021	0.9672	0.9444
274	S-methylmethionine	Amino Acid	Methionine, Cysteine, SAM and Taurine Metabolism	38127	LC/MS Pos	100002183	610.1	164.074	3493-12-07	458	C05319		0.0185	0.0206	0.0148	1.3478	1.3232	1.3679	1.0107	0.9258	0.9253	1.1293	0.9893	1.0379	2.3742	1.8449	2.0235	0.0028	0.0053	0.0024
344	spermidine	Amino Acid	Polyamine Metabolism	485	LC/MS Pos	50	533.5	146.165	124-20-9	1102	C00315	HMDB01257	0.9563	1.0724	0.9514	1.0368	0.9742	1.1798	1.0983	0.6703	0.8552	0.9128	1.0215	1.2607	1.0995	1.1421	0.9785	0.9036	0.8853	1.151
1527	sphinganine	Lipid	Sphingolipid Metabolism	17769	LC/MS Pos	313	5178.3	302.305	3102-56-5	3126	C00836	HMDB00269	0.3999	0.5423	0.4966	0.8705	0.3942	0.7864	1.2606	0.6919	0.9617	1.0855	1.315	1.3607	1.219	1.2877	1.0491	0.7775	1.0383	1.1163
1536	sphingosine	Lipid	Sphingolipid Metabolism	17747	LC/MS Pos	297	5179.9	300.29	123-78-4	5353955	C00319	HMDB00252	0.389	0.5648	0.5287	0.8964	0.4514	0.8719	1.4419	0.7332	1.132	0.986	1.2906	1.2802	1.1081	1.1854	1.014	0.8395	1.2202	1.351
1562	squalene	Lipid	Sterol	1518	GC/MS	508	2205	69	111-02-4	638072	C00751	HMDB00256	0.5219	0.518	0.7201	1.1598	0.5669	0.7661	1.0907	1.1648	1.2702	1.3148	1.1128	1.09	0.7748	0.91	0.705	0.8612	1.2727	1.1743
2843	stachydrine	Xenobiotics	Food Component/Plant	34384	LC/MS Pos	100001296	838.7	144.102	4136-37-2	115244	C10172	HMDB04827	0.904	0.8607	0.9168	0.7941	0.7262	0.8083	1.1142	1.0467	1.1092	1.0067	0.998	0.974	1.0202	1.0033	1.002	1.0956	1.0525	0.9088
966	stearate (18:0)	Lipid	Long Chain Fatty Acid	1358	GC/MS	439	1994.6	341.3	57-11-4	5281	C01530	HMDB00827	0.8168	0.9006	0.9995	1.0319	1.375	1.1013	0.8522	1.011	1.1834	1.0005	0.8639	0.7376	0.8791	0.8938	1.1102	0.7257	1.0456	1.0772
993	stearidonate (18:4n3)	Lipid	Polyunsaturated Fatty Acid (n3 and n6)	33969	LC/MS Neg	100001229	5395	275.202	111174-40-4	5312508	C16300	HMDB06547	0.9451	1.3719	1.0372	1.0961	2.1925	1.2882	0.9197	0.8333	1.3398	0.2557	0.3064	0.2433	0.9801	0.9156	1.0199	1.078	1.182	0.8711
1531	stearoyl sphingomyelin	Lipid	Sphingolipid Metabolism	19503	GC/MS	1538	2645	311.3	85187-10-6;85187-10-6	6453725	C00550	HMDB01348	0.4694	0.3527	0.5661	0.8803	0.8241	0.6352	1.0258	1.577	1.4889	1.0073	0.9677	0.7231	0.9927	1.6904	1.4364	1.2352	1.2024	1.4544
1483	stearoyl-arachidonoyl-glycerophosphoethanolamine (1)*	Lipid	Lysolipid	48497	LC/MS Polar	100006316	750	766.539					1.9131	0.572	1.816	2.3166	0.4978	1.6839	0.4233	0.4494	0.5552	1.6855	0.3577	1.428	1.6306	1.7312	0.4571	0.3479	0.4858	1.529
1474	stearoyl-arachidonoyl-glycerophosphoinositol (1)*	Lipid	Lysolipid	48282	LC/MS Polar	100006136	897	885.549					0.7921	0.7566	0.7948	0.9405	0.876	0.7393	1.4084	1.1411	1.4925	1.1355	1.0898	0.9583	0.9906	1.0094	1.2087	1.1417	1.2518	0.9395
1486	stearoyl-arachidonoyl-glycerophosphoserine (1)*	Lipid	Lysolipid	48502	LC/MS Polar	100006322	888	810.529					0.7564	0.5881	0.6922	0.8008	0.5451	0.7341	1.0381	0.8522	1.1658	1.6097	0.9556	1.5718	1.3117	1.2717	1.3346	0.9619	1.3068	1.3522
1177	stearoylcarnitine	Lipid	Fatty Acid Metabolism(Acyl Carnitine)	34409	LC/MS Pos	100001391	5256	428.373	18822-91-8	6426855		HMDB00848	0.5282	1.1397	0.884	1.0901	0.4817	0.826	1.3433	0.5185	1.1004	0.9808	1.3104	1.6254	1.2679	1.2699	0.8212	0.4779	0.7769	1.0192
1485	stearoyl-linoleoyl-glycerophosphoethanolamine (1)*	Lipid	Lysolipid	48499	LC/MS Polar	100006320	750	742.539					1.5069	0.4103	1.4334	2.0291	0.589	1.329	0.2476	0.618	0.671	2.4039	0.0863	1.8866	1.4512	1.693	0.3846	0.4686	0.0818	1.6945
933	succinate	Energy	TCA Cycle	1437	LC/MS Polar	252	3149	117.019	110-15-6	1110	C00042	HMDB00254	1.2159	1.113	1.222	0.7832	1.1001	0.8631	0.8933	0.6603	0.5943	0.5674	0.9748	0.7128	1.0655	1.0724	1.1452	1.1153	0.7983	1.0252
932	succinylcarnitine	Energy	TCA Cycle	37058	LC/MS Pos	100001948	1419	262.129					0.6322	0.736	0.6597	0.3911	0.4083	1.0689	1.0759	0.9331	0.5805	1.0072	1.2278	1.7527	0.7432	1.558	1.1375	1.381	1.1026	0.9928
834	sucrose	Carbohydrate	Disaccharides and Oligosaccharides	1519	LC/MS Polar	935	3092	387.114	57-50-1	5988	C00089	HMDB00258	77.4179	58.1927	44.6808	4.6068	2.2386	6.2901	1.6971	2.3311	1.4651	0.5347	0.3903	0.5074	0.2838	0.4495	0.5349	0.354	0.2428	0.2946
3183	sulfate*	Xenobiotics	Chemical	46960	LC/MS Neg	100002528	616	96.9601	14808-79-8	1118	C00059	HMDB01448	0.977	0.9951	1.0545	0.9834	1.0679	1.1235	0.9278	0.8974	1.0049	1.0465	1.0185	1.0831	1.0198	0.99	1.1211	0.8679	0.8034	0.8505
861	tagatose	Carbohydrate	Fructose, Mannose and Galactose Metabolism	35864	GC/MS	100000893	1770	217.1	87-81-0				0.9652	1.0028	0.9352	1.092	1.8421	1.2784	1.1455	1.03	0.9407	0.9972	0.623	0.8325	0.8033	0.7215	1.0825	0.8529	1.4207	1.0116
298	taurine	Amino Acid	Methionine, Cysteine, SAM and Taurine Metabolism	2125	LC/MS Neg	512	690	124.007	107-35-7	1123	C00245	HMDB00251	1.0479	1.0279	0.9986	1.0484	1.0098	1.1214	0.5689	0.497	0.5701	1.2122	1.2773	1.2586	0.9363	0.9344	1.0014	0.6185	0.5766	0.6327
1738	tauro-beta-muricholate	Lipid	Primary Bile Acid Metabolism	33983	LC/MS Neg	100001250	4774	514.284	25696-60-0	168408		HMDB00932	0.389	0.6336	0.4444	0.7856	0.8589	0.984	1.016	0.8777	0.8419	0.923	1.0509	1.0402	1.8163	1.5373	1.5032	1.1282	1.3011	1.2
1734	taurochenodeoxycholate	Lipid	Primary Bile Acid Metabolism	18494	LC/MS Neg	1629	5250	498.289	6009-98-9	387316	C05465	HMDB00951	0.3973	0.5925	0.4788	0.9466	1.215	1.0373	0.8244	0.8303	0.787	1.5603	1.6308	1.4696	1.5149	1.2463	1.2723	0.9117	0.9627	1.0395
1731	taurocholate	Lipid	Primary Bile Acid Metabolism	18497	LC/MS Neg	1648	5150	514.284	145-42-6	6675	C05122	HMDB00036	0.237	0.3945	0.2965	0.5107	0.7639	0.6706	1.1674	1.0352	1.0408	0.8543	0.9648	0.9357	1.3347	1.1726	1.185	1.0653	1.1604	1.1627
1770	taurocholenate sulfate	Lipid	Secondary Bile Acid Metabolism	32807	LC/MS Neg	100001990	4750	279.614					0.6939	0.6939	0.6939	0.6939	0.6939	0.6939	0.764	0.6939	0.9599	1.6616	1.4656	1.3626	1.1798	1.0381	1.3095	0.9461	0.9619	0.8966
304	taurocyamine	Amino Acid	Methionine, Cysteine, SAM and Taurine Metabolism	35117	LC/MS Neg	100001418	734	166.029	543-18-0	68340	C01959	HMDB03584	0.5379	0.5474	0.5504	0.5312	0.4689	0.5553	1.0172	0.8781	0.9226	1.2052	1.3048	1.2444	1.6018	1.6748	1.7279	1.1172	1.1364	0.9828
1742	taurodeoxycholate	Lipid	Secondary Bile Acid Metabolism	12261	LC/MS Neg	1668	5257.4	498.289	207737-97-1	2733768	C05463	HMDB00896	0.0562	0.1102	0.0686	0.1396	0.2141	0.1725	1.1842	0.9871	1.0125	1.7139	2.145	1.9218	1.6748	1.6038	1.7122	0.9875	1.0814	0.9041
1763	taurohyodeoxycholic acid	Lipid	Secondary Bile Acid Metabolism	43588	LC/MS Neg	100003869	5073	498.289	38411-85-7	119046			0.2511	0.38	0.2914	0.6683	0.581	0.752	1.2449	1.1615	1.0876	1.1416	1.2578	1.2249	1.197	0.9993	0.9737	0.9691	1.0763	1.0007
1748	taurolithocholate	Lipid	Secondary Bile Acid Metabolism	31889	LC/MS Neg	100001065	5345	482.295	516-90-5	10595	C02592	HMDB00722	0.1189	0.1523	0.1189	0.3834	0.5227	0.344	2.0622	2.229	1.8672	1.3444	1.4099	1.585	0.7011	0.6567	0.571	1.0247	1	1.2549
1749	taurolithocholate 3-sulfate	Lipid	Secondary Bile Acid Metabolism	36850	LC/MS Neg	100001658	5026.7	280.622	64936-83-0	440071	C03642	HMDB02580	0.4382	0.4382	0.4382	0.4382	0.4382	0.4382	1.6624	1.5512	1.4598	0.9957	1.1516	1.0528	0.9612	0.9152	1.0043	0.4679	0.4742	0.4382
1753	tauroursodeoxycholate	Lipid	Secondary Bile Acid Metabolism	39378	LC/MS Neg	100002912	5025	498.289	14605-22-2	9848818		HMDB00874	0.398	0.6216	0.4873	1.0131	1.0981	1.1586	0.684	0.5778	0.6106	1.0271	1.0832	1.1274	1.8864	1.6031	1.5203	0.9104	0.9869	0.9858
2457	thiamin (Vitamin B1)	Cofactors and Vitamins	Thiamine Metabolism	5341	LC/MS Pos	873	702	265.112	59-43-8	1130	C00378	HMDB00325	0.8329	0.8676	0.8245	1.5427	1.2971	1.3531	1.0238	1.2927	1.2101	1.265	0.8344	0.6916	0.8602	0.8278	0.9971	0.9419	1.302	1.0029
2459	thiamin diphosphate	Cofactors and Vitamins	Thiamine Metabolism	35670	LC/MS Neg	522	1195.1	423.03	154-87-0	1132	C00068	HMDB01372	0.6316	0.6025	0.6122	0.5675	0.679	0.7518	1.0881	1.0718	1.0175	1.0686	0.9825	1.0559	1.1404	0.8797	1.0983	1.1488	1.1922	0.9602
3288	thiosulfate	Xenobiotics	Chemical	40086	LC/MS Neg	525	617	112.937	7772-98-7	1084	C05529		0.8248	0.9919	0.6774	0.9427	1.1023	1	1.2378	0.9618	0.9285	1.0795	1.4818	1.4326	1.0064	0.9664	0.9702	1.1717	1.0328	1
2409	threonate	Cofactors and Vitamins	Ascorbate and Aldarate Metabolism	27738	LC/MS Polar	100001022	2384	135.03	70753-61-6	151152	C01620	HMDB00943	1.0499	1.1574	1.0455	0.6423	0.851	0.7363	1.1602	0.7713	0.9545	0.8811	1.3014	1.345	0.9086	1.0469	0.898	1.0807	0.8625	1.2578
14	threonine	Amino Acid	Glycine, Serine and Threonine Metabolism	1284	LC/MS Pos	564	701.5	120.066	72-19-5	6288	C00188	HMDB00167	0.927	0.8781	0.8544	1.0112	0.9924	1.0076	1.0765	1.0774	1.0201	1.0135	0.8958	0.9386	0.9598	0.9216	0.9634	1.053	1.1457	1.1254
645	threonylphenylalanine	Peptide	Dipeptide	31530	LC/MS Pos	100001125	2452	267.134	16875-27-7	4099799;4099798			0.3232	0.6699	0.4898	1	1.2751	0.6206	1.6523	0.539	1.3219	0.3232	0.8197	0.9063	1.1755	0.8274	1.3129	2.7881	2.9437	2.6417
648	threonylvaline	Peptide	Dipeptide	42011	LC/MS Pos	100003534	1596	219.134	99032-17-4	416721;4278432			0.5005	0.6828	0.8622	0.4224	1.7253	0.6778	1.8957	0.5699	1.287	0.7362	0.9413	0.4224	1.0587	0.4224	1.1203	1.3198	2.6837	3.3315
2364	thymidine	Nucleotide	Pyrimidine Metabolism, Thymine containing	2183	LC/MS Pos	872	1979.5	243.098	50-89-5	5789	C00214	HMDB00273	1.2168	1.016	0.9816	0.948	0.8709	1.1067	0.91	0.984	0.9229	1.8595	1.4952	1.7108	1.1025	1.1497	1.3437	0.892	0.9071	0.7336
2365	thymine	Nucleotide	Pyrimidine Metabolism, Thymine containing	604	LC/MS Neg	882	1654	125.036	65-71-4	1135	C00178	HMDB00262	0.8339	0.7352	0.6559	0.7479	0.8166	1.2497	1.0688	0.9261	0.9942	1.0055	1.281	1.355	1.1565	1.1382	1.2036	1.1917	0.8485	0.9945
256	tigloylglycine	Amino Acid	Leucine, Isoleucine and Valine Metabolism	1598	LC/MS Pos	1161	2518	158.081	35842-45-6	6441567		HMDB00959	1.0633	1.2186	1.3616	1.0158	1.2722	1.1396	1.0917	0.9569	1.0274	0.7238	0.6108	0.7234	0.9771	1.0515	0.9842	0.8112	0.8528	0.9063
255	tiglyl carnitine	Amino Acid	Leucine, Isoleucine and Valine Metabolism	35428	LC/MS Pos	100001597	2354	244.154	64191-86-2	22833596		HMDB02366	0.8272	0.5588	0.657	0.8441	1.8261	1.0069	1.026	1.354	1.1228	2.0978	1.425	1.9634	0.9931	1.1012	0.9803	0.9562	0.78	0.8045
326	trans-4-hydroxyproline	Amino Acid	Urea cycle; Arginine and Proline Metabolism	32306	LC/MS Polar	1001	2845.5	130.051	51-35-4	5810	C01157	HMDB00725	1.0151	1.1676	1.1462	0.9849	1.0335	1.1025	1.3535	1.1992	1.5071	0.6891	0.7159	0.7259	0.8776	0.8301	0.9288	1.0259	0.9826	0.9565
940	tricarballylate	Energy	TCA Cycle	15729	LC/MS Neg	2053	578	175.025	99-14-9	14925	C19806	HMDB31193	0.497	0.3595	0.5381	1.3718	1.2771	1.358	0.7029	1.0408	1.1412	0.487	0.2724	0.5777	1.6777	1.5514	1.8433	0.9287	1.247	0.9592
2391	trigonelline (N'-methylnicotinate)	Cofactors and Vitamins	Nicotinate and Nicotinamide Metabolism	32401	LC/MS Polar	100001092	2136	182.046	535-83-1	5570	C01004	HMDB00875	0.9735	1.0798	1.0265	0.77	0.6338	0.8209	1.0694	0.9475	1.1089	1.0731	1.0903	0.9669	0.9039	0.7956	0.9505	1.3558	1.1957	1.0936
179	tryptophan	Amino Acid	Tryptophan Metabolism	54	LC/MS Pos	565	2440	205.097	73-22-3	6305	C00078	HMDB00929	0.84	0.7252	0.7793	0.8294	0.8112	0.9036	1.1439	1.0495	1.0763	1.0704	0.8754	0.964	1.036	0.9624	1.0543	1.1309	1.2082	1.214
107	tyrosine	Amino Acid	Phenylalanine and Tyrosine Metabolism	1299	LC/MS Pos	815	1516.3	182.081	60-18-4	6057	C00082	HMDB00158	0.8271	0.7194	0.7735	0.8244	0.8227	0.9513	1.1052	1.0311	1.071	1.0534	0.8002	0.962	1.0422	0.9689	1.1395	1.0888	1.2353	1.1743
665	tyrosylalanine	Peptide	Dipeptide	40018	LC/MS Pos	100003254	1598	253.118	730-08-5	5496455;7020632			0.3449	0.3449	0.3972	0.3881	0.874	0.6524	1.9313	1	1.699	0.8165	1.994	1.0999	0.8935	0.692	1.3368	1.0955	1.9464	1.5191
667	tyrosylglutamate	Peptide	Dipeptide	42953	LC/MS Pos	100003251	1561	311.124		7009628			0.4326	0.663	0.5163	0.7559	0.9233	0.8198	1.2903	0.8242	0.9914	0.9287	1.3693	1.1853	1.0086	1.0792	1.0543	1.166	1.7811	1.503
669	tyrosylglycine	Peptide	Dipeptide	41375	LC/MS Pos	100003598	1605	239.103	673-05-5	259323			0.3086	0.4211	0.4122	0.4986	0.7666	0.527	1.7318	0.92	1.204	0.6541	1.2977	1.0756	1.0304	1.1503	0.9696	1.1966	1.7526	1.8664
2324	uracil	Nucleotide	Pyrimidine Metabolism, Uracil containing	605	LC/MS Pos	825	1152.2	113.035	66-22-8	1174	C00106	HMDB00300	1.2955	0.4893	0.9593	0.794	0.6431	0.9805	0.9242	1.1373	1.0195	1.6145	0.5847	0.7135	1.3564	1.0795	1.3063	1.077	1.0532	0.9431
2245	urate	Nucleotide	Purine Metabolism, (Hypo)Xanthine/Inosine containing	1604	LC/MS Neg	1134	757.1	167.021	69-93-2;120K5305	1175	C00366	HMDB00289	0.6569	1.1375	0.5712	0.8924	0.8616	1.3685	1.6949	0.8307	0.8901	1.7373	3.7517	3.565	1.1954	1.166	0.9232	1.0768	0.7327	0.8839
306	urea	Amino Acid	Urea cycle; Arginine and Proline Metabolism	1670	LC/MS Pos	533	739	121.072	57-13-6	1176	C00086	HMDB00294	1.4191	1.4481	1.3769	1.4231	1.3004	1.3266	0.9416	0.9316	0.9508	0.9879	0.7765	0.7924	1.0125	1.0121	1.1304	0.779	0.8748	0.8821
2323	uridine	Nucleotide	Pyrimidine Metabolism, Uracil containing	606	LC/MS Neg	535	1457.6	243.062	58-96-8	6029	C00299	HMDB00296	1.0881	1.0795	1.0387	1.227	0.9886	1.3	0.8399	0.78	0.8426	0.9676	1.1009	0.9403	0.8792	0.834	1.0317	1.0114	1.0657	0.9157
1751	ursodeoxycholate	Lipid	Secondary Bile Acid Metabolism	1605	LC/MS Neg	1135	5055	391.285	128-13-2	31401	C07880	HMDB00946	1.097	1.5492	1.5079	2.6866	4.685	3.2557	0.4943	0.3708	0.4621	0.903	0.7429	0.871	1.5705	1.3951	1.4382	0.706	0.6959	0.8698
947	valerate	Lipid	Short Chain Fatty Acid	33443	LC/MS Neg	1136	1718	101.061	109-52-4	7991	C00803	HMDB00892	0.7624	0.9885	0.7264	0.6364	0.6013	1.0378	1.0664	0.6875	0.794	0.6117	1.205	1.0745	1.4055	1.1273	1.0712	1.3919	0.8956	1.0115
1155	valerylglycine	Lipid	Fatty Acid Metabolism(Acyl Glycine)	36768	LC/MS Pos	100001451	2814	160.097	24003-66-5	4737557		HMDB00927	1.0107	1.0336	1.0818	1.2233	1.414	1.3345	1.2479	0.9834	1.0215	0.5361	0.4561	0.5459	0.9488	1.0372	0.9893	0.7819	0.7627	0.8555
261	valine	Amino Acid	Leucine, Isoleucine and Valine Metabolism	1649	LC/MS Pos	566	1042.1	118.086	72-18-4	6287	C00183	HMDB00883	0.9477	0.7983	0.8845	0.8371	0.9606	0.9267	1.1047	0.9975	1.0574	1.1712	0.9466	1.1007	1.0301	0.9849	1.0025	1.1547	1.1507	1.2038
681	valylaspartate	Peptide	Dipeptide	40650	LC/MS Pos	100003639	1080	233.113	20556-16-5	9964657			0.2373	1.0704	0.5416	0.6761	1.2532	0.788	2.1616	0.457	0.9974	0.6256	2.2656	1.7162	0.9775	1.0026	0.7455	1.3672	2.4166	2.293
683	valylglutamine	Peptide	Dipeptide	42079	LC/MS Pos	100003640	1100	246.145	42854-54-6	5253209			0.3951	0.5923	0.4872	1.0115	1.0289	0.4726	1.6652	0.8274	0.7671	0.7675	1.2687	1.2293	1.0921	0.7383	1.01	0.99	2.0824	1.7658
684	valylglycine	Peptide	Dipeptide	40475	LC/MS Pos	100003641	1372	175.108	686-43-1	136487			0.2731	1.1253	0.5922	0.3768	0.8747	0.5591	2.3037	0.4336	0.7771	0.2737	3.1462	2.3351	1.8048	2.1636	0.6873	1.4262	2.2088	2.4436
687	valylleucine	Peptide	Dipeptide	39994	LC/MS Pos	100003210	2562	231.17	22906-55-4	352039			0.4507	0.6846	0.7623	0.5817	0.8061	0.7014	1.7261	0.7164	1.1604	0.8184	1.1455	1.0324	1.0407	0.9676	1.0881	1.1597	1.4678	1.4903
692	valylserine	Peptide	Dipeptide	40716	LC/MS Pos	100003647	979	205.118	15388-94-8	139506			0.5	1.0146	0.5	0.7617	0.8518	0.5	1.9491	0.5157	1.2575	0.5	0.9173	1.2195	1	0.804	0.9098	1.2146	1.7854	1.9635
693	valylthreonine	Peptide	Dipeptide	44543	LC/MS Pos	100004584	1120	219.134	72636-02-3	4046492			0.4226	0.6243	0.5317	0.6787	0.9883	0.798	1.6677	0.7531	1.0642	0.9588	1.5438	1.2723	0.8932	1.0117	1.0161	1.1759	1.3838	1.5283
2238	xanthine	Nucleotide	Purine Metabolism, (Hypo)Xanthine/Inosine containing	3147	LC/MS Polar	1004	2023	151.026	69-89-6	1188	C00385	HMDB00292	0.8799	0.8413	0.8547	0.8528	0.8985	0.8941	1.0455	1.0584	1.068	0.9984	0.9771	0.9579	1.0016	1.0028	1.0216	1.0973	1.0697	1.0099
2240	xanthosine	Nucleotide	Purine Metabolism, (Hypo)Xanthine/Inosine containing	15136	LC/MS Pos	100000299	1827	285.083	146-80-5	64959	C01762	HMDB00299	0.9846	1.0193	0.9926	0.9901	1.0234	1.0074	1.1028	0.9327	1.031	1.0197	0.9637	0.9869	1.0629	0.9906	1.1252	0.9763	0.9161	1.0502
788	xylitol	Carbohydrate	Pentose Metabolism	4966	GC/MS	543	1677.6	307.2	87-99-0	6912	C00379	HMDB02917	0.6299	0.8061	1.0841	0.9631	1.4555	1.2483	0.9605	0.8322	1.2138	1.0612	1.5646	1.1699	0.8451	0.689	0.9817	0.9076	1.0183	1.0554
786	xylonate	Carbohydrate	Pentose Metabolism	35638	GC/MS	100001627	1722	292	73686-31-7	6602431	C05411	HMDB60256	1.0346	0.7607	1.0857	0.9474	1.0513	1.5386	0.8363	1.2104	0.9907	0.7637	0.911	0.6546	1.0415	0.8357	1.6239	1.0093	1.3541	0.9237

## Sheet: Pathway Heat Map
	Heat map of statistically significant biochemicals profiled in this study. Red and green shaded cells indicate p≤0.05 (red indicates that the mean values are significantly higher for that comparison; green values significantly lower). Light red and light green shaded cells indicate 0.05<p<0.10 (light red indicates that the mean values trend higher for that comparison; light green values trend low…										Fold of Change				Statistical Values
										X	Welch's Two-Sample t-Test			X	Welch's Two-Sample t-Test						X	Mean Values				% Filled Values
											Het	KO	KO		Het		KO		KO			HET	KO	WT		HET	KO	WT		Super Pathway	Sub Pathway	Chemical ID	CAS	RI	Mass
															WT		WT		Het
	Pathway Sort Order	Super Pathway	Sub Pathway	Biochemical Name	Platform	Comp ID	KEGG	HMDB	PUBCHEM	X	WT	WT	Het	X	p-value	q-value	p-value	q-value	p-value	q-value	X				X				X
	1	Amino Acid	Glycine, Serine and Threonine Metabolism	glycine	LC/MS pos	58	C00037	HMDB00123	750		1.09	1.06	0.97		0.4302	0.4529	0.5032	0.248	0.6856	0.421		1.017	0.9891	0.9338		100	100	100		Amino Acid	Glycine, Serine and Threonine Metabolism	340	56-40-6	700	263.147
	2			N-acetylglycine	LC/MS polar	27710		HMDB00532	10972		1.26	1.65	1.31		0.0378	0.1542	0.0006	0.0024	0.0035	0.0085		0.9694	1.2732	0.7695		100	100	100		Amino Acid	Glycine, Serine and Threonine Metabolism	100001006	543-24-8	1780	116.035
	4			sarcosine (N-Methylglycine)	GC/MS	1516	C00213	HMDB00271	1088		0.98	1.51	1.54		0.9008	0.5859	0.0338	0.0355	0.0019	0.0056		0.819	1.2623	0.8374		100	100	100		Amino Acid	Glycine, Serine and Threonine Metabolism	1023	107-97-1	1182.9	116
	5			dimethylglycine	GC/MS	5086	C01026	HMDB00092	673		1.04	0.58	0.56		0.5869	0.5016	0.0097	0.0154	2.2713e-06	5.011e-05		1.1389	0.6321	1.0942		100	100	100		Amino Acid	Glycine, Serine and Threonine Metabolism	806	1118-68-9	1030	57.9
	6			betaine	LC/MS pos	3141	C00719	HMDB00043	247		1.18	0.68	0.57		0.0013	0.0437	5.8301e-08	3.4051e-06	9.6824e-08	5.8272e-06		1.1881	0.6822	1.008		100	100	100		Amino Acid	Glycine, Serine and Threonine Metabolism	799	107-43-7	734	118.086
	7			betaine aldehyde	LC/MS pos	15499					1.08	0.94	0.87		0.2831	0.3882	0.4255	0.2221	0.0265	0.0372		1.1095	0.9631	1.0278		100	100	100		Amino Acid	Glycine, Serine and Threonine Metabolism	1219	7758-31-8	646.2	120.102
	9			serine	LC/MS pos	1648	C00065	HMDB00187	5951		1.12	0.87	0.78		0.1674	0.3123	0.1425	0.1014	0.0049	0.0108		1.0959	0.8497	0.9819		100	100	100		Amino Acid	Glycine, Serine and Threonine Metabolism	503	56-45-1	676.7	106.05
	10			N-acetylserine	LC/MS pos	37076		HMDB02931	65249		1.09	1.36	1.25		0.1611	0.3044	0.001	0.0036	0.0002	0.0013		0.9739	1.2143	0.891		100	100	100		Amino Acid	Glycine, Serine and Threonine Metabolism	100001851	97-14-3	1021	148.06
	14			threonine	LC/MS pos	1284	C00188	HMDB00167	6288		1.02	0.94	0.92		0.6428	0.5158	0.1901	0.1247	0.114	0.1162		1.0282	0.9451	1.0036		100	100	100		Amino Acid	Glycine, Serine and Threonine Metabolism	564	72-19-5	701.5	120.066
	15			N-acetylthreonine	LC/MS neg	33939	C01118		152204		1.26	1.02	0.81		0.0225	0.1379	0.6696	0.3003	0.0083	0.0156		1.1821	0.9605	0.9409		100	100	100		Amino Acid	Glycine, Serine and Threonine Metabolism	100001274	17093-74-2	821.6	160.062
	18			homoserine	LC/MS polar	18351	C00263	HMDB00719	12647		1.21	0.58	0.48		0.8271	0.5618	0.1098	0.0864	0.2337	0.2011		1.4986	0.7161	1.2376		100	100	100		Amino Acid	Glycine, Serine and Threonine Metabolism	100000458	672-15-1	2875.8	118.051
	24		Alanine and Aspartate Metabolism	alanine	LC/MS pos	1126	C00041	HMDB00161	5950		1.12	0.99	0.88		0.1226	0.2764	0.9563	0.3761	0.0001	0.001		1.0718	0.94	0.9541		100	100	100		Amino Acid	Alanine and Aspartate Metabolism	811	56-41-7	696	90.055
	25			N-acetylalanine	LC/MS polar	1585	C02847	HMDB00766	88064		1.04	0.96	0.92		0.496	0.4752	0.4239	0.2221	0.1121	0.115		1.085	1.0019	1.0476		100	100	100		Amino Acid	Alanine and Aspartate Metabolism	1110	97-69-8	1564.8	130.051
	27			aspartate	LC/MS pos	443	C00049	HMDB00191	5960		1.01	0.95	0.94		0.7513	0.5444	0.2772	0.1649	0.0828	0.0924		1.028	0.9624	1.0156		100	100	100		Amino Acid	Alanine and Aspartate Metabolism	234	56-84-8	668	134.045
	29			asparagine	LC/MS pos	512	C00152	HMDB00168	6267		1.02	0.86	0.84		0.7502	0.5444	0.0498	0.0466	0.035	0.0462		1.0847	0.9135	1.0591		100	100	100		Amino Acid	Alanine and Aspartate Metabolism	917	70-47-3	679	133.061
	30			N-acetylasparagine	LC/MS pos	33942		HMDB06028	99715		1.3	2.07	1.59		0.1038	0.263	0.0045	0.0096	2.2597e-06	5.011e-05		0.9413	1.4968	0.7233		100	100	100		Amino Acid	Alanine and Aspartate Metabolism	100001257	4033-40-3	961.6	175.071
	31			N-acetylaspartate (NAA)	LC/MS polar	22185	C01042	HMDB00812	65065		0.73	1.16	1.58		0.3836	0.4311	0.4841	0.2416	0.1005	0.106		0.8593	1.3612	1.1713		100	100	100		Amino Acid	Alanine and Aspartate Metabolism	100000787	997-55-7;997-55-7	3143	174.041
	36		Glutamate Metabolism	glutamate	LC/MS pos	57	C00025	HMDB00148	611		0.99	0.88	0.89		0.7218	0.5436	0.2097	0.132	0.552	0.3659		1.0257	0.9115	1.0377		100	100	100		Amino Acid	Glutamate Metabolism	561	56-86-0	710	148.06
	37			glutamine	LC/MS pos	53	C00064	HMDB00641	5961		1.56	1.34	0.86		0.0006	0.0297	0.0064	0.0117	0.022	0.0325		1.1781	1.0154	0.7561		100	100	100		Amino Acid	Glutamate Metabolism	563	56-85-9	680	147.076
	38			N-acetylglutamate	LC/MS pos	15720	C00624	HMDB01138	70914		0.79	1.24	1.57		0.0061	0.0864	0.0244	0.0278	0.0002	0.0011		0.8084	1.2701	1.0251		100	100	100		Amino Acid	Glutamate Metabolism	100000282	5817-08-03	1492	190.071
	39			N-acetylglutamine	LC/MS pos	33943	C02716	HMDB06029	182230		1.99	3.38	1.7		0.0141	0.122	0.0015	0.0046	0.0002	0.0013		1.0309	1.7546	0.5189		100	100	100		Amino Acid	Glutamate Metabolism	100001253	2490-97-3	1193	189.087
	40			N-acetyl-aspartyl-glutamate (NAAG)	LC/MS pos	35665	C12270	HMDB01067	5255		0.66	1.35	2.04		0.3831	0.4311	0.2229	0.1377	0.0242	0.0349		0.7407	1.509	1.1167		100	100	100		Amino Acid	Glutamate Metabolism	100001612	3106-85-2	1575.4	305.098
	41			gamma-aminobutyrate (GABA)	GC/MS	1416	C00334	HMDB00112	119		0.83	0.6	0.72		0.263	0.3773	0.0047	0.0099	0.3289	0.2566		1.0434	0.7488	1.2532		100	100	100		Amino Acid	Glutamate Metabolism	141	56-12-2	1539.7	304.1
	42			carboxyethyl-GABA*	LC/MS pos	48296		HMDB02201	2572		0.99	0.69	0.69		0.7248	0.5444	0.0753	0.0659	0.2021	0.1815		1.1573	0.8041	1.1699		100	100	100		Amino Acid	Glutamate Metabolism	100003260	4386-03-02	785	176.092
	46			glutamate, gamma-methyl ester	LC/MS pos	33487			68662		0.95	0.91	0.96		0.7403	0.5444	0.5028	0.248	0.6118	0.3937		1.0664	1.0258	1.1226		100	100	100		Amino Acid	Glutamate Metabolism	100001103	1499-55-4	1068.8	162.076
	47			pyroglutamine*	LC/MS pos	46225			134508		1.03	1.47	1.42		0.4729	0.4647	3.5347e-05	0.0004	3.1577e-06	5.4185e-05		0.9423	1.3368	0.9106		100	100	100		Amino Acid	Glutamate Metabolism	100001540	2353-44-8	750	129.066
	49			N-methyl-4-aminobutyric acid	GC/MS	39577			1550042;70703		1.01	1.66	1.65		0.9326	0.595	0.0003	0.0016	0.0004	0.0021		0.8959	1.4738	0.8882		100	100	100		Amino Acid	Glutamate Metabolism	100003152	1119-48-8	1379.8	116.1
	51		Histidine Metabolism	histidine	LC/MS neg	59	C00135	HMDB00177	6274		1.25	0.96	0.77		0.0026	0.0482	0.6124	0.2803	0.0999	0.1056		1.1297	0.8682	0.9055		100	100	100		Amino Acid	Histidine Metabolism	355	5934-29-2	755.9	154.062
	52			N-acetylhistidine	LC/MS pos	33946	C02997	HMDB32055	75619		1.56	2.13	1.37		0.0042	0.0698	0.0002	0.0008	0.004	0.0092		1.0344	1.417	0.6643		100	100	100		Amino Acid	Histidine Metabolism	100001293	39145-52-3	848	198.087
	55			N-acetyl-3-methylhistidine*	LC/MS pos	43256			193270		1	1.9	1.91		0.6571	0.5238	0.041	0.0412	0.0003	0.0017		0.731	1.394	0.7324		100	100	100		Amino Acid	Histidine Metabolism	100002204	37841-04-6	917	212.103
	56			N-acetyl-1-methylhistidine*	LC/MS pos	43255					1.05	4.37	4.18		0.7846	0.5508	0.0001	0.0008	7.7983e-05	0.0007		0.8181	3.4169	0.7818		100	100	100		Amino Acid	Histidine Metabolism	100004299		987	212.103
	60			formiminoglutamate	LC/MS pos	43493	C00439		439233		1.18	0.73	0.62		0.3148	0.3933	0.1604	0.1115	0.0113	0.0194		1.3095	0.807	1.108		100	100	100		Amino Acid	Histidine Metabolism	100002500	816-90-0	781	175.071
	61			imidazole propionate	LC/MS pos	40730		HMDB02271	70630		0.99	0.97	0.98		0.8163	0.5584	0.6132	0.2803	0.6884	0.4212		1.0219	0.9999	1.0341		100	100	100		Amino Acid	Histidine Metabolism	100003434	1074-59-5	1020	141.066
	62			imidazole lactate	LC/MS pos	15716	C05568	HMDB02320	440129		1.25	3.72	2.98		0.0556	0.1977	5.5205e-08	3.4051e-06	5.7583e-06	9.361e-05		0.9919	2.9558	0.7945		100	100	100		Amino Acid	Histidine Metabolism	100000263	14403-45-3	782.7	157.061
	64			1-methylhistamine	LC/MS pos	43831	C05127	HMDB00898	3614		1.04	0.39	0.38		0.4415	0.4543	0.1472	0.1033	0.0101	0.0183		1.8464	0.696	1.7834		100	100	100		Amino Acid	Histidine Metabolism	100001204	501-75-7	585.5	126.103
	68			1-methylimidazoleacetate	LC/MS pos	32350	C05828	HMDB02820	75810		0.83	0.7	0.85		0.1803	0.3201	0.0228	0.0265	0.0641	0.0759		1.0062	0.8519	1.2184		100	100	100		Amino Acid	Histidine Metabolism	100001208	2625-49-2	833	141.066
	69			4-imidazoleacetate	LC/MS pos	32349	C02835	HMDB02024	96215		0.78	2.5	3.2		0.2988	0.3897	0.0012	0.004	0.0008	0.0032		0.595	1.904	0.7622		100	100	100		Amino Acid	Histidine Metabolism	100001207	645-65-8	757	127.05
	70		Lysine Metabolism	lysine	LC/MS pos	1301	C00047	HMDB00182	5962		1.09	0.92	0.84		0.1546	0.3006	0.1924	0.1252	0.0004	0.0021		1.0661	0.9005	0.9796		100	100	100		Amino Acid	Lysine Metabolism	407	56-87-1	613.8	147.113
	71			N2-acetyllysine	LC/MS pos	36751	C12989	HMDB00446	92907		1.14	3.73	3.28		0.2223	0.3432	3.1199e-05	0.0004	1.2087e-09	1.8668e-07		0.9526	3.122	0.8359		100	100	100		Amino Acid	Lysine Metabolism	100001721	1946-82-3	836	189.123
	72			N6-acetyllysine	LC/MS pos	36752	C02727	HMDB00206	92832		0.98	0.76	0.78		0.4475	0.4543	5.3264e-05	0.0004	0.0001	0.0008		1.0351	0.8073	1.0611		100	100	100		Amino Acid	Lysine Metabolism	100001734	692-04-6	1140	189.123
	73			N-6-trimethyllysine	LC/MS pos	1498	C03793	HMDB01325	440120		0.96	1.19	1.24		0.599	0.5048	0.6839	0.3043	0.4996	0.3384		0.9807	1.2172	1.0186		100	100	100		Amino Acid	Lysine Metabolism	189	23284-33-5	690	189.16
	76			2-aminoadipate	LC/MS pos	6146	C00956	HMDB00510	469		0.37	0.07	0.2		0.0565	0.1978	0.0006	0.0026	0.0193	0.0291		1.56	0.3174	4.2634		100	100	100		Amino Acid	Lysine Metabolism	381	542-32-5;1118-90-7	793.3	162.076
	79			glutarate (pentanedioate)	LC/MS polar	396	C00489	HMDB00661	743		0.69	0.64	0.93		0.0015	0.0437	0.0162	0.021	0.5252	0.3519		0.8598	0.8031	1.2485		100	100	100		Amino Acid	Lysine Metabolism	339	110-94-1	2900	131.035
	80			glutarylcarnitine (C5)	LC/MS pos	44664		HMDB13130	71464488		0.68	0.66	0.97		0.0635	0.203	0.0448	0.0432	0.8118	0.4601		0.9743	0.941	1.4325		100	100	100		Amino Acid	Lysine Metabolism	100001593	102636-82-8	1583.3	276.144
	81			3-methylglutarylcarnitine (1)	LC/MS pos	46547		HMDB00552	128145		0.64	2.05	3.21		0.3343	0.4068	0.0232	0.0268	2.2864e-05	0.0002		0.573	1.8415	0.8978		100	100	100		Amino Acid	Lysine Metabolism	100005849		1870	290.16
	82			3-methylglutarylcarnitine (2)	LC/MS pos	46548		HMDB00552	128145		1.37	0.35	0.26		0.032	0.1466	4.8674e-05	0.0004	1.5938e-06	4.4753e-05		1.4275	0.3661	1.0409		100	100	100		Amino Acid	Lysine Metabolism	100005850		1960	290.16
	87			pipecolate	LC/MS pos	1444	C00408	HMDB00070	849		0.82	1.46	1.77		0.1951	0.3313	0.013	0.0186	1.132e-07	5.8272e-06		0.798	1.4135	0.9694		100	100	100		Amino Acid	Lysine Metabolism	1025	4043-87-2	1120	130.086
	90			5-aminovalerate	LC/MS pos	18319	C00431	HMDB03355	138		1.27	1.01	0.8		0.1544	0.3006	0.7239	0.3155	0.1374	0.1339		1.2465	0.9948	0.9804		100	100	100		Amino Acid	Lysine Metabolism	100000454	660-88-8	835	118.086
	94		Phenylalanine and Tyrosine Metabolism	phenylalanine	LC/MS pos	64	C00079	HMDB00159	6140		1.05	0.84	0.8		0.4416	0.4543	0.0037	0.0086	0.0021	0.0059		1.0917	0.8729	1.0437		100	100	100		Amino Acid	Phenylalanine and Tyrosine Metabolism	460	63-91-2	2050	166.086
	95			N-acetylphenylalanine	LC/MS neg	33950	C03519	HMDB00512	74839		1.06	0.97	0.92		0.3865	0.433	0.7331	0.3172	0.2639	0.2224		1.0676	0.9778	1.006		100	100	100		Amino Acid	Phenylalanine and Tyrosine Metabolism	100001256	2018-61-3	2597	206.082
	99			phenyllactate (PLA)	LC/MS neg	22130	C05607	HMDB00779	3848		0.72	0.68	0.95		0.2513	0.3677	0.186	0.1235	0.9682	0.5043		1.0562	1.0014	1.4661		100	100	100		Amino Acid	Phenylalanine and Tyrosine Metabolism	100000774	828-01-3	2208	165.056
	105			phenylacetylglycine	LC/MS neg	33945	C05598	HMDB00821	68144		1.6	1.02	0.64		0.0001	0.0159	0.8346	0.3456	0.0242	0.0349		1.3119	0.8406	0.8221		100	100	100		Amino Acid	Phenylalanine and Tyrosine Metabolism	100001275	500-98-1	2375	192.067
	107			tyrosine	LC/MS pos	1299	C00082	HMDB00158	6057		1.1	0.82	0.74		0.1241	0.277	0.0089	0.0146	0.0002	0.001		1.1082	0.8197	1.0038		100	100	100		Amino Acid	Phenylalanine and Tyrosine Metabolism	815	60-18-4	1516.3	182.081
	117			3-(4-hydroxyphenyl)lactate	LC/MS neg	32197	C03672	HMDB00755	9378		0.89	1.91	2.14		0.897	0.5852	0.0277	0.0308	3.0633e-06	5.4185e-05		0.7168	1.5354	0.8023		100	100	100		Amino Acid	Phenylalanine and Tyrosine Metabolism	240	6482-98-0	1379	181.051
	122			phenol sulfate	LC/MS neg	32553	C02180	HMDB60015	74426		1.13	0.79	0.7		0.8136	0.5584	0.1784	0.119	0.7286	0.4314		1.3354	0.9371	1.1789		100	100	100		Amino Acid	Phenylalanine and Tyrosine Metabolism	100001510	937-34-8	2156	172.991
	137			3-methoxytyrosine	LC/MS pos	12017		HMDB01434	1670		1.59	0.78	0.49		0.0164	0.1255	0.2169	0.1351	0.008	0.0154		1.3884	0.6818	0.8743		100	83	100		Amino Acid	Phenylalanine and Tyrosine Metabolism	1342	300-48-1	1771	212.092
	159			phenylpropionylglycine	LC/MS neg	35434		HMDB00860	152323		1.39	3.86	2.79		0.0813	0.2316	8.27e-05	0.0005	0.0001	0.001		0.613	1.7091	0.4423		50	100	50		Amino Acid	Phenylalanine and Tyrosine Metabolism	100001591	56613-60-6	2945.3	206.082
	179		Tryptophan Metabolism	tryptophan	LC/MS pos	54	C00078	HMDB00929	6305		1.07	0.79	0.74		0.2452	0.3663	0.001	0.0034	0.0001	0.0009		1.101	0.8148	1.0299		100	100	100		Amino Acid	Tryptophan Metabolism	565	73-22-3	2440	205.097
	183			indolelactate	LC/MS neg	18349	C02043	HMDB00671	92904		0.61	0.99	1.64		0.1463	0.296	0.6523	0.2936	0.0166	0.026		0.6583	1.0786	1.0843		100	100	100		Amino Acid	Tryptophan Metabolism	100000463	832-97-3	2286	204.067
	184			indoleacetate	LC/MS pos	27513	C00954	HMDB00197	802		0.82	0.55	0.67		0.1584	0.3041	0.0004	0.0018	0.0522	0.0642		1.0645	0.7137	1.2919		100	100	100		Amino Acid	Tryptophan Metabolism	100001034	6505-45-9	3766.3	176.071
	186			indolepropionate	LC/MS pos	32405		HMDB02302	3744		0.53	0.49	0.92		0.0003	0.0207	0.0001	0.0008	0.3712	0.2757		0.9189	0.8456	1.7348		100	100	100		Amino Acid	Tryptophan Metabolism	100001083	830-96-6	4147.9	190.086
	188			3-indoxyl sulfate	LC/MS neg	27672		HMDB00682	10258		1.24	0.32	0.26		0.0223	0.1379	9.6329e-06	0.0002	2.3979e-05	0.0002		1.2582	0.3228	1.0176		100	100	100		Amino Acid	Tryptophan Metabolism	100000467	2642-37-7	2222.2	212.002
	189			kynurenine	LC/MS pos	15140	C00328	HMDB00684	161166		0.83	0.96	1.16		0.0666	0.2078	0.7212	0.3155	0.0564	0.0681		0.9145	1.0608	1.1012		100	100	100		Amino Acid	Tryptophan Metabolism	100000265	2922-83-0	1902.1	209.092
	190			kynurenate	LC/MS neg	1417	C01717	HMDB00715	3845		1.11	1.23	1.11		0.3947	0.4369	0.599	0.276	0.9315	0.4969		1.0629	1.1813	0.958		100	100	100		Amino Acid	Tryptophan Metabolism	98	492-27-3	2224	188.035
	192			anthranilate	LC/MS pos	4970	C00108	HMDB01123	227		0.82	1.1	1.34		0.1096	0.2704	0.4489	0.231	0.0186	0.0281		0.8931	1.1953	1.0896		100	100	100		Amino Acid	Tryptophan Metabolism	1258	118-92-3	3220	138.055
	203			5-hydroxytryptophol	LC/MS pos	41498		HMDB01855	9061		0.43	0.07	0.17		0.0218	0.1379	1.4589e-05	0.0003	0.0017	0.0053		0.9317	0.1601	2.1422		100	67	100		Amino Acid	Tryptophan Metabolism	100002534	154-02-9	2421	178.086
	204			5-hydroxyindoleacetate	LC/MS pos	437	C05635	HMDB00763	1826		0.73	0.54	0.74		0.0282	0.1454	0.012	0.0177	0.1227	0.1226		1.0065	0.745	1.3733		100	100	100		Amino Acid	Tryptophan Metabolism	71	54-16-0	2559.9	192.066
	205			serotonin (5HT)	LC/MS pos	2342	C00780	HMDB00259	5202		1.34	2.21	1.65		0.6022	0.5057	0.2419	0.1483	0.4512	0.3142		1.1487	1.8983	0.8582		83	67	100		Amino Acid	Tryptophan Metabolism	504	153-98-0	1654	177.102
	217			C-glycosyltryptophan*	LC/MS neg	32675					0.95	1.12	1.18		0.5726	0.4982	0.1691	0.1152	0.0081	0.0155		0.9112	1.0751	0.9641		100	100	100		Amino Acid	Tryptophan Metabolism	100001949		1775	365.135
	219			indole-3-carboxylic acid	LC/MS neg	38116	C19837	HMDB03320	69867		1.46	1.78	1.21		0.2592	0.3743	0.0151	0.0202	0.2873	0.2366		1.0103	1.2263	0.6908		100	100	67		Amino Acid	Tryptophan Metabolism	100002185	771-50-6	1708.8	160.04
	220		Leucine, Isoleucine and Valine Metabolism	leucine	LC/MS pos	60	C00123	HMDB00687	6106		1.06	0.86	0.81		0.2106	0.3392	0.0007	0.0028	0.0012	0.0043		1.0992	0.8851	1.0332		100	100	100		Amino Acid	Leucine, Isoleucine and Valine Metabolism	397	61-90-5	1680.2	132.102
	221			N-acetylleucine	LC/MS neg	1587	C02710	HMDB11756	70912		0.96	2.9	3.02		0.7774	0.5508	0.003	0.0074	9.353e-07	3.3251e-05		0.7755	2.3419	0.8075		100	100	100		Amino Acid	Leucine, Isoleucine and Valine Metabolism	1082	1188-21-2	2361.4	172.098
	223			4-methyl-2-oxopentanoate	LC/MS neg	22116	C00233	HMDB00695	70		1.8	2.08	1.15		0.0259	0.1414	6.536e-05	0.0005	0.3364	0.261		1.0444	1.2035	0.5788		83	100	50		Amino Acid	Leucine, Isoleucine and Valine Metabolism	100000551	816-66-0	2170	129.056
	226			isovalerate	LC/MS neg	44656	C08262	HMDB00718	10430		1.05	0.95	0.91		0.8013	0.5556	0.7923	0.3359	0.6018	0.3897		1.0712	0.9708	1.022		100	100	83		Amino Acid	Leucine, Isoleucine and Valine Metabolism	100000708	503-74-2	1564	101.061
	227			isovalerylglycine	LC/MS neg	35107		HMDB00678	546304		0.99	1.28	1.29		0.8949	0.5851	0.1145	0.0886	0.0494	0.061		0.8561	1.1054	0.8626		100	100	100		Amino Acid	Leucine, Isoleucine and Valine Metabolism	100001452	16284-60-9	1950	158.082
	228			isovalerylcarnitine	LC/MS pos	34407		HMDB00688	6426851		1.18	0.67	0.56		0.7178	0.5436	0.0983	0.0809	0.0938	0.1012		1.4002	0.7905	1.1883		100	100	100		Amino Acid	Leucine, Isoleucine and Valine Metabolism	100001393	31023-24-2	2504.9	246.17
	231			beta-hydroxyisovalerate	LC/MS neg	12129		HMDB00754	69362		1.22	0.69	0.57		0.251	0.3677	0.1759	0.1184	0.0072	0.0142		1.2789	0.7238	1.0486		100	100	100		Amino Acid	Leucine, Isoleucine and Valine Metabolism	1442	625-08-1	1027	117.056
	232			beta-hydroxyisovaleroylcarnitine	LC/MS pos	35433					0.83	0.85	1.03		0.205	0.3373	0.2798	0.1651	0.7948	0.4555		0.9836	1.0083	1.1808		100	100	100		Amino Acid	Leucine, Isoleucine and Valine Metabolism	100001594	99159-87-2	1701	262.165
	233			alpha-hydroxyisovaleroyl carnitine*	LC/MS pos	46263					0.61	0.65	1.06		5.1135e-06	0.0019	4.2378e-05	0.0004	0.3578	0.2722		0.9444	0.9987	1.5382		100	100	100		Amino Acid	Leucine, Isoleucine and Valine Metabolism	100005836		1863	262.165
	239			alpha-hydroxyisovalerate	LC/MS polar	46537		HMDB00407	99823		1.24	5.33	4.29		0.0719	0.2167	3.7694e-08	3.4051e-06	1.0651e-07	5.8272e-06		0.9816	4.2119	0.7907		100	100	100		Amino Acid	Leucine, Isoleucine and Valine Metabolism	100001300	600-37-3	1052	117.056
	241			methylsuccinate	LC/MS polar	15745		HMDB01844	10349		1.12	0.95	0.85		0.1451	0.296	0.3699	0.2038	0.0742	0.0849		1.1227	0.955	1.0003		100	100	100		Amino Acid	Leucine, Isoleucine and Valine Metabolism	2051	498-21-5	2800	131.035
	249			isoleucine	LC/MS pos	1125	C00407	HMDB00172	6306		1.07	0.98	0.92		0.1939	0.3313	0.7305	0.3166	0.1097	0.1138		1.0469	0.9648	0.9812		100	100	100		Amino Acid	Leucine, Isoleucine and Valine Metabolism	376	73-32-5	1599	132.102
	251			N-acetylisoleucine	LC/MS neg	33967			2802421		1.05	2.12	2.02		0.5814	0.4982	1.5653e-05	0.0003	2.6383e-06	5.4185e-05		0.9094	1.8368	0.8684		100	100	100		Amino Acid	Leucine, Isoleucine and Valine Metabolism	100001276	3077-46-1	2275	172.098
	253			2-methylbutyrylcarnitine (C5)	LC/MS pos	45095		HMDB00378	6426901		0.61	0.95	1.56		0.0115	0.1061	0.7584	0.3263	0.0172	0.0265		0.7987	1.246	1.3172		100	100	100		Amino Acid	Leucine, Isoleucine and Valine Metabolism	100001509	31023-25-3	2465	246.17
	255			tiglyl carnitine	LC/MS pos	35428		HMDB02366	22833596		0.62	0.64	1.02		0.0113	0.1061	0.0396	0.0404	0.7792	0.449		0.9359	0.9533	1.4982		100	100	100		Amino Acid	Leucine, Isoleucine and Valine Metabolism	100001597	64191-86-2	2354	244.154
	256			tigloylglycine	LC/MS pos	1598		HMDB00959	6441567		1.09	1.38	1.27		0.3562	0.4183	0.0147	0.0199	0.003	0.0078		0.9305	1.1785	0.8557		100	100	100		Amino Acid	Leucine, Isoleucine and Valine Metabolism	1161	35842-45-6	2518	158.081
	258			2-hydroxy-3-methylvalerate	LC/MS neg	36746		HMDB00317	164623		0.94	1.74	1.85		0.7018	0.5413	0.2039	0.1298	0.1466	0.1415		0.658	1.219	0.7011		67	100	100		Amino Acid	Leucine, Isoleucine and Valine Metabolism	100001541	488-15-3	1800	131.071
	259			3-hydroxy-2-ethylpropionate	LC/MS neg	32397		HMDB00396	188979		0.61	0.46	0.76		0.062	0.203	0.0002	0.0013	0.7191	0.4299		1.0076	0.7695	1.6605		100	100	100		Amino Acid	Leucine, Isoleucine and Valine Metabolism	100001170	4374-62-3	975	117.056
	260			ethylmalonate	LC/MS polar	15765		HMDB00622	11756		0.92	0.72	0.78		0.5812	0.4982	0.0291	0.0318	0.0596	0.0717		1.1374	0.8881	1.2299		100	100	100		Amino Acid	Leucine, Isoleucine and Valine Metabolism	2054	601-75-2	2785	131.035
	261			valine	LC/MS pos	1649	C00183	HMDB00883	6287		1.02	0.84	0.82		0.6428	0.5158	0.0024	0.0065	0.0017	0.0053		1.0878	0.8925	1.063		100	100	100		Amino Acid	Leucine, Isoleucine and Valine Metabolism	566	72-18-4	1042.1	118.086
	262			N-acetylvaline	LC/MS neg	1591		HMDB11757	66789		0.86	1.24	1.45		0.0391	0.1579	0.0208	0.0251	0.0011	0.0041		0.8779	1.2705	1.0208		100	100	100		Amino Acid	Leucine, Isoleucine and Valine Metabolism	1084	96-81-1	1704	158.082
	264			3-methyl-2-oxobutyrate	LC/MS polar	44526	C00141	HMDB00019	49		0.86	0.83	0.96		0.6624	0.5258	0.6469	0.2918	0.9803	0.508		0.7605	0.7335	0.8851		50	83	67		Amino Acid	Leucine, Isoleucine and Valine Metabolism	100000936	3715-29-5	911	115.04
	265			isobutyrylcarnitine	LC/MS pos	33441		HMDB00736	168379		0.46	0.68	1.48		0.0059	0.0864	0.1311	0.0988	0.0939	0.1012		0.7554	1.1189	1.648		100	100	100		Amino Acid	Leucine, Isoleucine and Valine Metabolism	100001055	25518-49-4	1955.1	232.154
	266			isobutyrylglycine	LC/MS pos	35437		HMDB00730	10855600		1.16	1.31	1.14		0.7286	0.5444	0.0925	0.0775	0.3781	0.2768		0.9545	1.0842	0.8261		100	100	100		Amino Acid	Leucine, Isoleucine and Valine Metabolism	100001590	15926-18-8	2009	146.081
	267			3-hydroxyisobutyrate	LC/MS polar	1549	C06001	HMDB00336	87		0.74	0.92	1.24		0.0158	0.1236	0.4147	0.2192	0.1092	0.1138		0.8206	1.0166	1.1042		100	100	100		Amino Acid	Leucine, Isoleucine and Valine Metabolism	111	2068-83-9	1619.1	103.04
	268			alpha-hydroxyisocaproate	LC/MS neg	22132	C03264	HMDB00746	83697		1.1	3.98	3.61		0.8344	0.5644	5.7187e-05	0.0004	0.0005	0.0022		0.6964	2.5149	0.6311		83	100	67		Amino Acid	Leucine, Isoleucine and Valine Metabolism	100000706	10303-64-7	1840	131.071
	271		Methionine, Cysteine, SAM and Taurine Metabolism	methionine	LC/MS pos	1302	C00073	HMDB00696	6137		1.07	0.81	0.75		0.2208	0.3423	0.0052	0.0103	0.0008	0.0032		1.0859	0.8178	1.0114		100	100	100		Amino Acid	Methionine, Cysteine, SAM and Taurine Metabolism	415	63-68-3	1250	150.058
	272			N-acetylmethionine	LC/MS neg	1589	C02712	HMDB11745	448580		1.1	1.07	0.98		0.1627	0.305	0.1343	0.1001	0.7617	0.4439		1.0595	1.035	0.9641		100	100	100		Amino Acid	Methionine, Cysteine, SAM and Taurine Metabolism	1083	65-82-7	1787	190.054
	273			N-formylmethionine	LC/MS neg	2829	C03145	HMDB01015	439750		1.22	1.36	1.11		0.0063	0.0864	0.0097	0.0154	0.3008	0.243		1.0453	1.1635	0.8543		100	100	100		Amino Acid	Methionine, Cysteine, SAM and Taurine Metabolism	194	4289-98-9	1543.8	176.039
	274			S-methylmethionine	LC/MS pos	38127	C05319		458		1.04	0.68	0.65		0.1449	0.296	0.1119	0.0876	0.7268	0.4314		1.0422	0.6821	1.003		100	100	100		Amino Acid	Methionine, Cysteine, SAM and Taurine Metabolism	100002183	3493-12-07	610.1	164.074
	276			methionine sulfoxide	LC/MS pos	18374	C02989	HMDB02005	158980		1.44	1.65	1.15		0.197	0.3321	0.2894	0.169	0.9473	0.5005		1.344	1.5406	0.9325		100	100	100		Amino Acid	Methionine, Cysteine, SAM and Taurine Metabolism	100000039	3226-65-1	741.1	166.053
	278			S-adenosylmethionine (SAM)	LC/MS pos	15915	C00019	HMDB01185	34755		1.21	0.6	0.5		0.0197	0.1351	0.0028	0.0071	0.0006	0.0026		1.2276	0.6102	1.0184		100	100	100		Amino Acid	Methionine, Cysteine, SAM and Taurine Metabolism	1263	24346-00-7;86867-01-8;86867-0108	670	399.145
	279			S-adenosylhomocysteine (SAH)	LC/MS neg	42382	C00021	HMDB00939	439155		0.82	1.32	1.62		0.0402	0.1589	0.0071	0.0122	1.0765e-06	3.3251e-05		0.8398	1.3566	1.0267		100	100	100		Amino Acid	Methionine, Cysteine, SAM and Taurine Metabolism	197	979-92-0	1832.4	383.114
	283			cystathionine	LC/MS pos	15705	C02291	HMDB00099	439258		0.97	1.33	1.37		0.7987	0.5549	0.0128	0.0186	0.0096	0.0175		0.8873	1.215	0.9124		100	100	100		Amino Acid	Methionine, Cysteine, SAM and Taurine Metabolism	310	535-34-2	674.7	223.075
	286			2-aminobutyrate	LC/MS pos	42374	C02261	HMDB00650	439691		0.9	0.83	0.92		0.4382	0.4543	0.1398	0.1006	0.4454	0.3127		1.0286	0.9444	1.1368		100	100	100		Amino Acid	Methionine, Cysteine, SAM and Taurine Metabolism	1128	1492-24-6	766.7	104.071
	287			2-hydroxybutyrate (AHB)	GC/MS	21044	C05984	HMDB00008	440864		0.83	0.76	0.92		0.1983	0.3324	0.043	0.0424	0.6782	0.4181		0.9851	0.9104	1.1935		100	100	100		Amino Acid	Methionine, Cysteine, SAM and Taurine Metabolism	100000933	3347-90-8	1169.4	131
	288			cysteine	GC/MS	31453	C00097	HMDB00574	5862		0.76	1.18	1.55		0.0411	0.1608	0.8673	0.3555	0.1975	0.1779		0.8378	1.3012	1.0988		100	100	100		Amino Acid	Methionine, Cysteine, SAM and Taurine Metabolism	800	52-90-4;56-89-3	1560.1	218
	291			S-methylcysteine	LC/MS pos	39592		HMDB02108	24417		0.98	1.04	1.06		0.7883	0.5508	0.7898	0.3355	0.9349	0.497		1.0265	1.085	1.0477		100	100	100		Amino Acid	Methionine, Cysteine, SAM and Taurine Metabolism	100002749	1187-84-4	848	119.016
	297			hypotaurine	LC/MS polar	590	C00519	HMDB00965	107812		0.93	1.49	1.6		0.4439	0.4543	0.0449	0.0432	0.0997	0.1056		0.7303	1.167	0.7836		100	100	100		Amino Acid	Methionine, Cysteine, SAM and Taurine Metabolism	358	300-84-5	2763.4	108.012
	298			taurine	LC/MS neg	2125	C00245	HMDB00251	1123		0.87	1.16	1.33		0.7268	0.5444	0.2675	0.1606	0.0283	0.0392		0.7833	1.0423	0.8973		100	100	100		Amino Acid	Methionine, Cysteine, SAM and Taurine Metabolism	512	107-35-7	690	124.007
	299			N-acetyltaurine	LC/MS neg	48187			159864		0.88	1.88	2.14		0.3596	0.4195	0.0032	0.0077	0.0032	0.0079		0.7641	1.6315	0.8664		100	100	100		Amino Acid	Methionine, Cysteine, SAM and Taurine Metabolism	100005466		800	166.018
	304			taurocyamine	LC/MS neg	35117	C01959	HMDB03584	68340		1.25	0.49	0.39		0.114	0.2757	4.3771e-05	0.0004	0.0002	0.001		1.3735	0.5318	1.0954		100	100	100		Amino Acid	Methionine, Cysteine, SAM and Taurine Metabolism	100001418	543-18-0	734	166.029
	305		Urea cycle; Arginine and Proline Metabolism	arginine	LC/MS pos	1638	C00062	HMDB00517	232		1.18	0.77	0.66		0.2787	0.3862	0.1141	0.0886	0.007	0.014		1.2994	0.8519	1.1047		100	100	100		Amino Acid	Urea cycle; Arginine and Proline Metabolism	231	1119-34-2	700	175.119
	306			urea	LC/MS pos	1670	C00086	HMDB00294	1176		1.06	1.54	1.46		0.4612	0.4579	3.7016e-05	0.0004	0.0005	0.0023		0.9485	1.3824	0.8968		100	100	100		Amino Acid	Urea cycle; Arginine and Proline Metabolism	533	57-13-6	739	121.072
	307			ornithine	LC/MS pos	1493	C00077	HMDB03374	6262		1.03	0.79	0.77		0.6812	0.5363	0.0049	0.0101	0.0015	0.0051		1.1159	0.8574	1.0843		100	100	100		Amino Acid	Urea cycle; Arginine and Proline Metabolism	444	3184-13-2	614	133.097
	308			proline	LC/MS pos	1898	C00148	HMDB00162	145742		1.08	0.87	0.81		0.2158	0.342	0.0538	0.0497	0.0003	0.0015		1.0899	0.8779	1.0094		100	100	100		Amino Acid	Urea cycle; Arginine and Proline Metabolism	480	147-85-3	805	116.071
	309			citrulline	LC/MS pos	2132	C00327	HMDB00904	9750		0.88	0.75	0.86		0.1956	0.3313	0.0009	0.0034	0.224	0.1954		1.027	0.8782	1.1661		100	100	100		Amino Acid	Urea cycle; Arginine and Proline Metabolism	391	372-75-8	730.3	176.103
	311			homoarginine	LC/MS pos	22137	C01924	HMDB00670	9085		0.78	0.8	1.02		0.0627	0.203	0.134	0.1001	0.9966	0.5115		0.8687	0.8863	1.1104		100	100	100		Amino Acid	Urea cycle; Arginine and Proline Metabolism	100000961	156-86-5	700	189.135
	312			homocitrulline	LC/MS pos	22138	C02427	HMDB00679	65072		1.67	2.06	1.24		0.0002	0.0178	0.0216	0.0256	0.5475	0.3637		1.2723	1.572	0.7614		100	100	100		Amino Acid	Urea cycle; Arginine and Proline Metabolism	100000963	1190-49-4	821.7	190.119
	316			dimethylarginine (SDMA + ADMA)	LC/MS pos	36808	C03626	HMDB01539	123831		0.99	0.99	1		0.9578	0.597	0.9763	0.3814	0.968	0.5043		1.0283	1.0282	1.0377		100	100	100		Amino Acid	Urea cycle; Arginine and Proline Metabolism	100001810	102783-24-4	810	203.15
	317			N-acetylarginine	LC/MS pos	33953	C02562	HMDB04620	67427		0.99	5.99	6.03		0.9627	0.5976	1.7549e-07	6.8329e-06	7.2579e-09	7.4726e-07		0.8556	5.1576	0.8615		100	100	100		Amino Acid	Urea cycle; Arginine and Proline Metabolism	100001266	155-84-0	1116	217.13
	320			N-delta-acetylornithine	LC/MS pos	43249			9920500		0.89	0.73	0.81		0.3171	0.3934	0.0008	0.003	0.2096	0.1861		1.0223	0.8309	1.1443		100	100	100		Amino Acid	Urea cycle; Arginine and Proline Metabolism	100004523		887	175.108
	321			N2,N5-diacetylornithine	LC/MS neg	43591			10398396		1.2	6.16	5.15		0.069	0.2095	9.4965e-08	4.4371e-06	1.4811e-10	4.5746e-08		0.9645	4.9701	0.8069		100	100	100		Amino Acid	Urea cycle; Arginine and Proline Metabolism	100004575	39825-23-5	1367	215.104
	324			N-methyl proline	LC/MS pos	37431			557		1.04	0.94	0.9		0.4941	0.4752	0.5168	0.2505	0.3726	0.2757		0.9975	0.8933	0.9548		100	100	100		Amino Acid	Urea cycle; Arginine and Proline Metabolism	100001956	475-11-6	831	130.086
	326			trans-4-hydroxyproline	LC/MS polar	32306	C01157	HMDB00725	5810		0.9	1.04	1.15		0.755	0.5451	0.5611	0.2637	0.0076	0.0149		0.9336	1.075	1.0318		100	100	100		Amino Acid	Urea cycle; Arginine and Proline Metabolism	1001	51-35-4	2845.5	130.051
	328			pro-hydroxy-pro	LC/MS pos	35127		HMDB06695	11673055		0.96	0.79	0.83		0.4282	0.4529	0.0129	0.0186	0.06	0.0718		1.0053	0.8338	1.0523		100	100	100		Amino Acid	Urea cycle; Arginine and Proline Metabolism	100001167	18684-24-7	950	229.118
	332		Creatine Metabolism	creatine	LC/MS polar	27718	C00300	HMDB00064	586		0.79	0.75	0.95		0.0168	0.1258	0.0421	0.0422	0.5141	0.3452		0.9348	0.8881	1.1873		100	100	100		Amino Acid	Creatine Metabolism	1221	57-00-1	2920	130.062
	333			creatinine	LC/MS neg	513	C00791	HMDB00562	588		0.99	0.7	0.71		0.9802	0.6024	0.0013	0.004	4.2151e-05	0.0004		1.0712	0.7582	1.0793		100	100	100		Amino Acid	Creatine Metabolism	275	60-27-5	1071.8	112.052
	338			guanidinoacetate	LC/MS pos	43802	C00581	HMDB00128	763		1.12	0.49	0.43		0.0903	0.2406	0.0055	0.0104	0.0026	0.0071		1.1262	0.4897	1.0029		100	100	100		Amino Acid	Creatine Metabolism	344	352-97-6	711.2	118.061
	344		Polyamine Metabolism	spermidine	LC/MS pos	485	C00315	HMDB01257	1102		1.06	1.06	1		0.5069	0.4783	0.46	0.2341	0.9404	0.4991		1.0267	1.0285	0.9698		100	100	100		Amino Acid	Polyamine Metabolism	50	124-20-9	533.5	146.165
	345			5-methylthioadenosine (MTA)	LC/MS pos	1419	C00170	HMDB01173	439176		1.05	0.62	0.59		0.5338	0.4834	0.005	0.0101	0.001	0.0038		1.1545	0.683	1.1023		100	100	100		Amino Acid	Polyamine Metabolism	212	2457-80-9	2444.9	298.097
	354		Guanidino and Acetamido Metabolism	4-guanidinobutanoate	LC/MS pos	15681	C01035	HMDB03464	500		0.78	1.17	1.52		0.0622	0.203	0.0533	0.0494	0.012	0.0204		0.7782	1.179	1.0038		100	100	100		Amino Acid	Guanidino and Acetamido Metabolism	100000096	463-003;463-00-3	1150	146.092
	355			guanidinosuccinate	LC/MS neg	32446	C03139	HMDB03157	97856		2.15	0.79	0.37		0.0006	0.0297	0.1508	0.1055	0.0001	0.0008		1.9398	0.7103	0.9041		100	100	100		Amino Acid	Guanidino and Acetamido Metabolism	100001212	6133-30-8	640.2	174.052
	356		Glutathione Metabolism	glutathione, reduced (GSH)	LC/MS pos	2127	C00051	HMDB00125	124886		1.03	1.01	0.98		0.8718	0.5783	0.9688	0.3791	0.8454	0.471		1.0074	0.9911	0.9817		100	100	100		Amino Acid	Glutathione Metabolism	496	70-18-8	1270	308.091
	357			glutathione, oxidized (GSSG)	LC/MS pos	27727	C00127	HMDB03337	65359		1.02	1.03	1.01		0.6983	0.5413	0.8575	0.3534	0.9725	0.5057		0.9914	0.9992	0.9729		100	100	100		Amino Acid	Glutathione Metabolism	448	103239-24-3	1512	613.159
	359			cysteine-glutathione disulfide	LC/MS pos	46734		HMDB00656	4247235		0.72	0.94	1.31		0.0245	0.1414	0.5151	0.2505	0.3894	0.2843		0.8775	1.1535	1.2229		100	100	100		Amino Acid	Glutathione Metabolism	100001437	13081-14-6	824	427.095
	360			S-methylglutathione	LC/MS pos	33944	C11347		3605667		1.05	1.04	0.99		0.4954	0.4752	0.5662	0.2651	0.7677	0.4458		1.022	1.01	0.9715		100	100	100		Amino Acid	Glutathione Metabolism	100001259	2922-56-7	1600	322.107
	361			S-lactoylglutathione	LC/MS pos	15731	C03451	HMDB01066	440018		1.54	6.29	4.08		0.15	0.298	0.005	0.0101	2.9505e-06	5.4185e-05		0.8497	3.4669	0.551		100	100	100		Amino Acid	Glutathione Metabolism	1343	54398-03-7	1687	380.112
	362			cysteinylglycine	GC/MS	37642	C01419	HMDB00078	439498		0.99	1	1.01		0.805	0.5571	0.8358	0.3456	0.9561	0.5031		0.9806	0.992	0.992		100	100	100		Amino Acid	Glutathione Metabolism	278	19246-18-5	1763	240.9
	364			5-oxoproline	LC/MS neg	1494	C01879	HMDB00267	7405		0.98	0.98	0.99		0.7943	0.5539	0.7144	0.3137	0.8493	0.471		1.0435	1.0372	1.0597		100	100	100		Amino Acid	Glutathione Metabolism	1021	98-79-3	738.5	128.035
	365			ophthalmate	LC/MS pos	34592		HMDB05765	7018721		0.82	0.98	1.19		0.3296	0.4063	0.998	0.3878	0.298	0.2416		0.8591	1.0232	1.0461		100	100	100		Amino Acid	Glutathione Metabolism	100001311	495-27-2	1462	290.135
	366			norophthalmate*	LC/MS pos	39251		HMDB05766	5489007		1.14	2.29	2.01		0.4183	0.4504	0.0182	0.0232	0.0243	0.0349		0.7873	1.5851	0.6908		100	100	100		Amino Acid	Glutathione Metabolism	100002287	1116-21-8	975	276.119
	368			4-hydroxy-nonenal-glutathione	LC/MS neg	48487					1.95	2.13	1.09		0.0201	0.1351	0.0157	0.0206	0.7238	0.4314		1.1405	1.2459	0.5841		100	100	100		Amino Acid	Glutathione Metabolism	100006240	99927-70-5	3319.2	462.192
	372	Peptide	Gamma-glutamyl Amino Acid	gamma-glutamylalanine	LC/MS pos	37063			440103		0.96	6.07	6.35		0.9055	0.5865	0.2786	0.1651	0.2812	0.2328		0.9583	6.0897	1.0031		100	100	100		Peptide	Gamma-glutamyl Amino Acid	100001843	5875-41-2	1116	219.098
	374			gamma-glutamylglutamate	LC/MS pos	36738	C05282	HMDB11737	92865		1.07	1.6	1.5		0.0919	0.2428	0.0249	0.0283	0.0435	0.0547		0.9885	1.4806	0.9276		100	100	100		Peptide	Gamma-glutamyl Amino Acid	331	1116-22-9	1045	277.103
	375			gamma-glutamylglutamine	LC/MS pos	2730	C05283	HMDB11738	150914		1.29	3.42	2.65		0.078	0.2274	0.576	0.2678	0.9332	0.497		1.1797	3.1316	0.9145		100	100	100		Peptide	Gamma-glutamyl Amino Acid	1140	10148-81-9	817.9	276.119
	377			gamma-glutamylhistidine	LC/MS neg	18245			7017195		1.17	0.8	0.68		0.1767	0.3196	0.167	0.1147	0.0196	0.0294		1.1628	0.7919	0.9955		100	100	100		Peptide	Gamma-glutamyl Amino Acid	1235	37460-15-4	706	283.105
	378			gamma-glutamylisoleucine*	LC/MS pos	34456		HMDB11170	14253342		1.39	1.07	0.77		0.037	0.153	0.4373	0.226	0.055	0.0669		1.2573	0.9636	0.9025		100	100	100		Peptide	Gamma-glutamyl Amino Acid	100001485		2661	261.144
	379			gamma-glutamylleucine	LC/MS pos	18369		HMDB11171	151023		1.36	1.2	0.89		0.0307	0.1466	0.1297	0.0981	0.3235	0.2549		1.171	1.037	0.8608		100	100	100		Peptide	Gamma-glutamyl Amino Acid	1268	2566-39-4	2757.2	261.144
	382			gamma-glutamylphenylalanine	LC/MS pos	33422		HMDB00594	111299		0.92	1.35	1.46		0.4318	0.4534	0.5285	0.2546	0.3279	0.2566		0.925	1.3544	1.0035		100	100	100		Peptide	Gamma-glutamyl Amino Acid	100000491	7432-24-8	2865	295.129
	383			gamma-glutamylthreonine*	LC/MS pos	33364					0.92	2.2	2.38		0.6226	0.5062	0.0053	0.0103	0.0121	0.0205		0.6685	1.5935	0.725		100	100	100		Peptide	Gamma-glutamyl Amino Acid	100001314	5652-48-2	996.6	249.108
	384			gamma-glutamyltryptophan	LC/MS pos	33947			3989307		0.95	1.59	1.68		0.5953	0.504	0.4317	0.2241	0.5022	0.3394		0.891	1.4958	0.9422		100	83	100		Peptide	Gamma-glutamyl Amino Acid	100001295	66471-20-3	3035	334.14
	385			gamma-glutamyltyrosine	LC/MS neg	2734		HMDB11741	94340		0.96	1.04	1.09		0.7476	0.5444	0.8122	0.34	0.9115	0.4905		0.9862	1.0737	1.0284		100	100	100		Peptide	Gamma-glutamyl Amino Acid	1102	7432-23-7	1240	309.109
	386			gamma-glutamylvaline	LC/MS pos	43829		HMDB11172	7015683		1.07	0.98	0.92		0.7176	0.5436	0.8022	0.3379	0.6211	0.397		1.1245	1.0305	1.0475		100	100	100		Peptide	Gamma-glutamyl Amino Acid	100001126	2746-34-1	2045	247.129
	393		Dipeptide	alanylalanine	LC/MS polar	15129		HMDB28680	5484352		0.97	0.67	0.68		0.7848	0.5508	0.0018	0.0053	0.0033	0.0081		1.1379	0.7779	1.169		100	100	100		Peptide	Dipeptide	100000113	1948-31-8	1818.6	159.078
	402			alanylleucine	LC/MS pos	37093			259583		1.12	0.6	0.54		0.5341	0.4834	0.0076	0.0129	0.0036	0.0087		1.3237	0.7097	1.1798		100	100	100		Peptide	Dipeptide	100001890	1638-60-4	2165	203.139
	411			alanylvaline	LC/MS pos	37084			137276		0.95	0.43	0.46		0.815	0.5584	0.0042	0.0094	0.0065	0.013		1.4524	0.6619	1.5242		100	100	100		Peptide	Dipeptide	100001884	3303-45-5	1510	189.123
	418			alpha-glutamylthreonine	LC/MS pos	38147			6998031		1.28	0.53	0.41		0.3077	0.3912	0.098	0.0809	0.0021	0.0059		1.4113	0.5853	1.1065		100	83	100		Peptide	Dipeptide	100002289	6875-80-5	774.3	249.108
	420			alpha-glutamyltyrosine	LC/MS pos	40033			351830		1.25	0.59	0.47		0.2387	0.3595	0.0112	0.0168	0.0018	0.0055		1.3366	0.6306	1.0681		100	100	100		Peptide	Dipeptide	100003250	3422-39-7	1820	311.124
	439			asparagylleucine	LC/MS pos	42980					1.28	0.57	0.44		0.4359	0.4543	0.0106	0.0163	0.0141	0.0232		1.6004	0.7089	1.2456		100	100	100		Peptide	Dipeptide	100003156		2175	246.145
	440			asparagylvaline	LC/MS neg	42028			7019993		1.97	5.1	2.59		0.0265	0.1414	0.0005	0.0022	0.0002	0.0012		1.0177	2.6344	0.5169		100	100	100		Peptide	Dipeptide	100003569	145314-87-0	1310	230.115
	446			aspartylleucine	LC/MS pos	40068			332962		1.06	0.78	0.74		0.6101	0.5057	0.011	0.0167	0.0108	0.0191		1.1151	0.8256	1.052		100	100	100		Peptide	Dipeptide	100003158	3062-14-4	2316	247.129
	448			aspartylphenylalanine	LC/MS pos	22175		HMDB00706	93078		1.06	0.52	0.49		0.7509	0.5444	0.0157	0.0206	0.0121	0.0205		1.2388	0.606	1.1646		100	100	100		Peptide	Dipeptide	100000803	13433-09-5	2538.7	281.113
	450			aspartylvaline	LC/MS pos	41373			4991131		1.13	0.85	0.75		0.9747	0.6	0.4839	0.2416	0.754	0.4403		1.1387	0.8592	1.0082		100	100	100		Peptide	Dipeptide	100003625	13433-04-0	1605	233.113
	457			cyclo(gly-pro)	LC/MS pos	37077			126154		1.54	0.94	0.61		0.0885	0.2391	0.7257	0.3157	0.0005	0.0022		1.4265	0.8704	0.9271		100	100	100		Peptide	Dipeptide	100001946	3705-27-9	1767.3	155.082
	461			cyclo(leu-pro)	LC/MS pos	37104			7074739		1.09	1.05	0.97		0.3976	0.4387	0.8913	0.3609	0.7069	0.4283		1.0653	1.032	0.9813		100	100	100		Peptide	Dipeptide	100001925	2873-36-1	3435	211.144
	471			glutamine-leucine	LC/MS pos	42994					1.35	0.72	0.53		0.4101	0.4472	0.194	0.1259	0.0763	0.0867		1.3234	0.7006	0.9783		100	83	100		Peptide	Dipeptide	100003160		2195	260.16
	481			glycylglycine	LC/MS polar	21029	C02037	HMDB11733	11163		0.98	0.67	0.68		0.5485	0.4916	0.0003	0.0015	0.0001	0.0009		1.0119	0.6897	1.0295		100	100	100		Peptide	Dipeptide	100000898	556-50-3	2400	131.046
	483			glycylisoleucine	LC/MS pos	36659			88079		1.02	0.39	0.38		0.7503	0.5444	0.0141	0.0195	0.0017	0.0053		1.5834	0.5958	1.5453		100	100	100		Peptide	Dipeptide	100001790	19461-38-2	2080	189.123
	484			glycylleucine	LC/MS pos	34398	C02155	HMDB00759	92843		1.09	0.46	0.42		0.6185	0.5057	0.0242	0.0277	0.004	0.0092		1.4982	0.6299	1.3744		100	100	100		Peptide	Dipeptide	100001258	869-19-2	2190.9	189.123
	486			glycylmethionine	LC/MS pos	42012			96757		0.87	0.36	0.42		0.9513	0.597	0.0704	0.062	0.0152	0.0243		1.6764	0.6982	1.9363		100	100	100		Peptide	Dipeptide	100003510	554-94-9	1600	207.08
	487			glycylphenylalanine	LC/MS pos	33954		HMDB28848	92953		0.85	0.33	0.39		0.9598	0.597	0.0623	0.0557	0.0057	0.0118		1.7329	0.6723	2.0382		100	100	100		Peptide	Dipeptide	100001268	3321-03-07	2388.3	223.108
	488			glycylproline	LC/MS pos	22171		HMDB00721	3013625		1.08	0.8	0.74		0.2831	0.3882	0.0436	0.0424	0.0137	0.0226		1.0867	0.799	1.0042		100	100	100		Peptide	Dipeptide	100000976	704-15-4	1090	173.092
	492			glycyltryptophan	LC/MS pos	38151			1551340;92181		0.77	0.3	0.39		0.9429	0.5964	0.2757	0.1647	0.113	0.1156		1.3649	0.5369	1.7794		100	83	67		Peptide	Dipeptide	100002290	2189-26-6	2593	262.119
	494			glycylvaline	LC/MS pos	18357		HMDB28854	97417		1.03	0.45	0.44		0.8457	0.5682	0.0037	0.0086	0.0019	0.0056		1.3746	0.6013	1.3364		100	100	100		Peptide	Dipeptide	100000487	1963-21-9	1561.6	175.108
	512			isoleucylalanine	LC/MS pos	40046			5246009;5246010		1.13	0.52	0.46		0.5155	0.4783	0.0981	0.0809	0.0356	0.0465		1.4093	0.6544	1.2489		100	100	100		Peptide	Dipeptide	100003163	24787-73-3	1698	203.139
	515			isoleucylaspartate	LC/MS pos	42982					1.26	0.94	0.75		0.1847	0.3221	0.807	0.3391	0.1411	0.1367		1.1812	0.8869	0.9408		100	100	100		Peptide	Dipeptide	100003166	510-791-9560	1550	247.129
	517			isoleucylglutamine	LC/MS pos	40019			7020102		1.19	0.68	0.57		0.5152	0.4783	0.1609	0.1115	0.0817	0.0914		1.1796	0.6733	0.9953		100	100	100		Peptide	Dipeptide	100003167		1542	260.16
	518			isoleucylglycine	LC/MS pos	40008			342532		1.26	0.59	0.47		0.1597	0.3041	0.039	0.04	0.0005	0.0022		1.2858	0.6071	1.021		100	100	100		Peptide	Dipeptide	100003169	868-28-0	1740	189.123
	526			isoleucylserine	LC/MS pos	40012			7021816		1.55	1.09	0.7		0.2992	0.3897	0.7157	0.3137	0.4181	0.301		1.5347	1.0786	0.9898		100	100	100		Peptide	Dipeptide	100003174	6403-14-1	1487	219.134
	527			isoleucylthreonine	LC/MS pos	42968			16122515		1.1	0.64	0.58		0.5781	0.4982	0.0604	0.0545	0.0111	0.0193		1.2824	0.7491	1.1665		100	100	100		Peptide	Dipeptide	100003175		1565	233.15
	530			isoleucylvaline	LC/MS pos	40049			5246011;435949		1.1	0.61	0.55		0.7506	0.5444	0.0473	0.0451	0.0344	0.0458		1.3515	0.7493	1.2289		100	67	100		Peptide	Dipeptide	100003178	41017-96-3	2236	231.17
	531			leucylalanine	LC/MS pos	40010			259321		1.09	0.56	0.51		0.4917	0.4752	0.0212	0.0254	0.0021	0.0059		1.2075	0.6196	1.107		100	100	100		Peptide	Dipeptide	100003179	7298-84-2	1770	203.139
	535			leucylglutamate	LC/MS pos	40021			5259589;5259590		1.11	0.85	0.76		0.5921	0.5036	0.3564	0.1985	0.1711	0.1578		1.1923	0.9111	1.0721		100	100	100		Peptide	Dipeptide	100003184		1773	261.144
	536			leucylglycine	LC/MS pos	40045			79070		1.32	0.57	0.44		0.1827	0.3221	0.0195	0.0242	0.0029	0.0077		1.4401	0.627	1.091		100	100	100		Peptide	Dipeptide	100003185	686-50-0	1805	189.123
	543			leucylserine	LC/MS pos	40048			3621685		1.13	0.71	0.63		0.5701	0.4982	0.058	0.0529	0.0278	0.0387		1.2763	0.8004	1.1327		100	100	100		Peptide	Dipeptide	100003190	6209-12-07	1530	219.134
	544			leucylthreonine	LC/MS pos	42969			10353878		1.11	0.94	0.84		0.3894	0.4349	0.8632	0.355	0.1711	0.1578		1.1388	0.9607	1.0238		100	100	100		Peptide	Dipeptide	100003191		1635	233.15
	584			phenylalanylalanine	LC/MS pos	41374			6993123;5488196		1.14	0.45	0.4		0.5108	0.4783	0.0024	0.0065	0.0012	0.0044		1.2845	0.5094	1.1282		100	100	100		Peptide	Dipeptide	100003589	3918-87-4	2120	237.123
	586			phenylalanylaspartate	LC/MS pos	41419			335051		1.19	0.44	0.37		0.2719	0.3812	0.0026	0.0067	9.2884e-05	0.0008		1.2543	0.46	1.0548		100	100	100		Peptide	Dipeptide	100003595	22828-05-3	1920	281.113
	588			phenylalanylglycine	LC/MS pos	41370			98207		1.23	0.46	0.37		0.2571	0.3734	0.0024	0.0065	0.0005	0.0023		1.3247	0.492	1.0791		100	100	100		Peptide	Dipeptide	100003588	721-90-4	2155	223.108
	595			phenylalanylserine	LC/MS pos	40017			9859812		1.18	0.61	0.51		0.2655	0.3773	0.0059	0.0111	0.0014	0.0049		1.3173	0.6776	1.1143		100	100	100		Peptide	Dipeptide	100003252	16053-39-7	1815	253.118
	599			prolylalanine	LC/MS pos	40705			418041		0.94	0.57	0.6		0.982	0.6025	0.0385	0.0396	0.0079	0.0154		1.2642	0.764	1.3454		100	100	100		Peptide	Dipeptide	100003668	6422-36-2	888	187.108
	603			prolylglutamate	LC/MS pos	41381			3563697		0.97	0.66	0.68		0.6353	0.5143	0.0019	0.0054	0.0026	0.0071		1.0448	0.7111	1.0719		100	100	100		Peptide	Dipeptide	100003673	67644-00-2	980	245.113
	605			prolylglycine	LC/MS pos	40703			7408076;6426709		0.96	0.58	0.6		0.955	0.597	0.0131	0.0187	0.001	0.004		1.2759	0.7659	1.3311		100	100	100		Peptide	Dipeptide	100003674	2578-57-6	875	173.092
	611			prolylproline	LC/MS pos	40731			11902928;11622593		1.03	0.82	0.8		0.75	0.5444	0.0819	0.0703	0.0491	0.0609		1.0506	0.8438	1.0239		100	100	100		Peptide	Dipeptide	100003678	20488-28-2	1484	213.123
	616			prolylvaline	LC/MS pos	40720			152307;6992339		0.88	0.41	0.46		0.661	0.5258	0.0195	0.0242	0.0294	0.0402		1.3713	0.6331	1.5564		100	100	100		Peptide	Dipeptide	100003682	52899-09-9	1653	215.139
	619			pyroglutamylvaline	LC/MS neg	32394			152416		1.15	1.05	0.91		0.2967	0.3897	0.8151	0.3406	0.5048	0.3404		1.129	1.033	0.9853		100	100	100		Peptide	Dipeptide	100001132	21282-10-0	1755	227.104
	628			serylleucine	LC/MS pos	40066			7015695		1.11	0.61	0.55		0.5032	0.4766	0.0138	0.0195	0.0049	0.0108		1.2591	0.694	1.1339		100	100	100		Peptide	Dipeptide	100003202	6665-16-3	2109	219.134
	630			serylphenyalanine	LC/MS pos	40054					1.25	0.55	0.44		0.2987	0.3897	0.0482	0.0457	0.0145	0.0236		1.4472	0.6345	1.1578		100	100	100		Peptide	Dipeptide	100003253		2351	253.118
	633			seryltyrosine	LC/MS pos	42077			4575735		1.29	0.7	0.54		0.2796	0.3862	0.4288	0.2231	0.0436	0.0547		1.3286	0.717	1.026		100	100	100		Peptide	Dipeptide	100003525	21435-27-8	1735	269.113
	645			threonylphenylalanine	LC/MS pos	31530			4099799;4099798		2.1	0.79	0.37		0.0424	0.1639	0.5356	0.257	0.009	0.0166		1.9482	0.7298	0.9271		100	83	100		Peptide	Dipeptide	100001125	16875-27-7	2452	267.134
	648			threonylvaline	LC/MS pos	42011			416721;4278432		1.7	0.83	0.49		0.2645	0.3773	0.5815	0.2695	0.1242	0.1238		1.6561	0.8118	0.9754		83	83	100		Peptide	Dipeptide	100003534	99032-17-4	1596	219.134
	665			tyrosylalanine	LC/MS pos	40018			5496455;7020632		0.88	0.35	0.4		0.5599	0.497	0.0008	0.0028	0.0018	0.0055		1.2472	0.5003	1.4234		100	83	100		Peptide	Dipeptide	100003254	730-08-5	1598	253.118
	667			tyrosylglutamate	LC/MS pos	42953			7009628		1.15	0.62	0.54		0.3	0.3897	0.0079	0.0132	0.0022	0.0061		1.2654	0.6851	1.0982		100	100	100		Peptide	Dipeptide	100003251		1561	311.124
	669			tyrosylglycine	LC/MS pos	41375			259323		1.16	0.43	0.37		0.3924	0.4356	0.001	0.0034	0.0001	0.0009		1.3276	0.489	1.1472		100	100	100		Peptide	Dipeptide	100003598	673-05-5	1605	239.103
	681			valylaspartate	LC/MS pos	40650			9964657		1.07	0.56	0.52		0.6894	0.5379	0.1689	0.1152	0.0546	0.0667		1.467	0.7611	1.3706		100	100	100		Peptide	Dipeptide	100003639	20556-16-5	1080	233.113
	683			valylglutamine	LC/MS pos	42079			5253209		1.18	0.61	0.52		0.5099	0.4783	0.036	0.0372	0.0168	0.0261		1.2798	0.6646	1.0875		100	100	100		Peptide	Dipeptide	100003640	42854-54-6	1100	246.145
	684			valylglycine	LC/MS pos	40475			136487		1.16	0.41	0.35		0.3766	0.4272	0.2088	0.1319	0.004	0.0092		1.789	0.6335	1.5449		100	100	100		Peptide	Dipeptide	100003641	686-43-1	1372	175.108
	687			valylleucine	LC/MS pos	39994			352039		1.09	0.6	0.55		0.4501	0.4543	0.0119	0.0175	0.0004	0.0021		1.2024	0.6645	1.0999		100	100	100		Peptide	Dipeptide	100003210	22906-55-4	2562	231.17
	692			valylserine	LC/MS pos	40716			139506		1.21	0.65	0.54		0.3767	0.4272	0.1964	0.1268	0.0122	0.0206		1.2795	0.688	1.0599		100	50	100		Peptide	Dipeptide	100003647	15388-94-8	979	205.118
	693			valylthreonine	LC/MS pos	44543			4046492		0.97	0.56	0.58		0.9154	0.5902	0.007	0.0122	0.0041	0.0093		1.1682	0.6739	1.21		100	100	100		Peptide	Dipeptide	100004584	72636-02-3	1120	219.134
	697			cis-Cyclo[L-ala-L-Pro]	LC/MS pos	47098			6428987		1.45	1.32	0.91		0.1176	0.2764	0.2057	0.1304	0.4363	0.3077		1.0608	0.9698	0.7327		100	100	100		Peptide	Dipeptide	100004646		1952	169.097
	698			leucylglutamine*	LC/MS pos	48189			4305457		1.13	0.53	0.47		0.4525	0.4543	0.0202	0.0247	0.0054	0.0114		1.3077	0.61	1.156		100	83	100		Peptide	Dipeptide	100003183		1578	260.161
	725		Polypeptide	gly-gly-gly	LC/MS pos	40711			11161;6994044		1.09	0.73	0.67		0.3723	0.4262	0.0215	0.0256	0.006	0.0123		1.1884	0.7925	1.0871		100	100	100		Peptide	Polypeptide	100003709	556-33-2	683	190.082
	743	Carbohydrate	Glycolysis, Gluconeogenesis, and Pyruvate Metabolism	1,5-anhydroglucitol (1,5-AG)	LC/MS neg	20675	C07326	HMDB02712	64960		1.4	1.65	1.18		0.0969	0.2508	0.011	0.0167	0.1665	0.1549		0.989	1.1651	0.7057		100	100	100		Carbohydrate	Glycolysis, Gluconeogenesis, and Pyruvate Metabolism	100000580	154-58-5	802	163.061
	746			glucose	LC/MS polar	20488	C00031	HMDB00122	79025		1.08	1	0.93		0.0067	0.0865	0.9315	0.3722	0.0454	0.0567		1.047	0.9738	0.97		100	100	100		Carbohydrate	Glycolysis, Gluconeogenesis, and Pyruvate Metabolism	572	50-99-7	2342	179.056
	747			glucose-6-phosphate (G6P)	GC/MS	31260	C00668	HMDB01401	5958		1	1.01	1.02		0.9532	0.597	0.9994	0.3878	0.9597	0.5032		1.0368	1.0524	1.0413		100	100	100		Carbohydrate	Glycolysis, Gluconeogenesis, and Pyruvate Metabolism	291	103192-55-8	2042.7	387.2
	753			Isobar: fructose 1,6-diphosphate, glucose 1,6-diphosphate, myo-inositol 1,4 or 1,3-diphosphate	LC/MS neg	46896					2.26	8.87	3.92		0.0984	0.2526	2.4631e-05	0.0003	0.0037	0.0087		0.908	3.5634	0.4017		100	100	100		Carbohydrate	Glycolysis, Gluconeogenesis, and Pyruvate Metabolism	100002180		551	338.989
	755			dihydroxyacetone phosphate (DHAP)	GC/MS	15522	C00111	HMDB01473	668		0.63	1.67	2.64		0.0354	0.1498	0.0095	0.0154	0.0012	0.0043		0.6183	1.6342	0.976		100	100	100		Carbohydrate	Glycolysis, Gluconeogenesis, and Pyruvate Metabolism	309	102783-56-2	1737	315.1
	760			3-phosphoglycerate	GC/MS	40264	C00597	HMDB00807	724		1.18	1.08	0.92		0.1774	0.3196	0.47	0.2377	0.4488	0.3136		1.1027	1.0117	0.9364		100	100	100		Carbohydrate	Glycolysis, Gluconeogenesis, and Pyruvate Metabolism	132	80731-10-8	1754	357.1
	761			phosphoenolpyruvate (PEP)	LC/MS neg	597	C00074	HMDB00263	1005		1.16	2.22	1.91		0.3009	0.3897	0.1086	0.0859	0.2572	0.2183		0.9135	1.7447	0.7852		100	100	83		Carbohydrate	Glycolysis, Gluconeogenesis, and Pyruvate Metabolism	463	10526-80-4	587.3	166.975
	762			pyruvate	LC/MS neg	42582	C00022	HMDB00243	1060		1.02	1.2	1.17		0.721	0.5436	0.1964	0.1268	0.2643	0.2224		1.0103	1.1797	0.9867		100	100	100		Carbohydrate	Glycolysis, Gluconeogenesis, and Pyruvate Metabolism	823	127-17-3	732.4	87.0088
	763			lactate	LC/MS neg	527	C00186	HMDB00190	612		1.04	1	0.97		0.5311	0.4831	0.8729	0.3565	0.293	0.2388		1.0049	0.973	0.9703		100	100	100		Carbohydrate	Glycolysis, Gluconeogenesis, and Pyruvate Metabolism	482	79-33-4	681.6	89.0244
	766			glycerate	LC/MS polar	1572	C00258	HMDB00139	752		1.08	1.03	0.95		0.3619	0.4209	0.7623	0.3274	0.4214	0.302		1.0133	0.9656	0.941		100	100	100		Carbohydrate	Glycolysis, Gluconeogenesis, and Pyruvate Metabolism	1052	600-19-1	2070.4	105.019
	769		Pentose Phosphate Pathway	6-phosphogluconate	LC/MS neg	15442	C00345	HMDB01316	91493		1.12	1.07	0.96		0.4089	0.4472	0.5482	0.26	0.7326	0.4326		1.11	1.0609	0.9945		100	100	100		Carbohydrate	Pentose Phosphate Pathway	100000341	921-62-0;53411-70-4	583.9	275.017
	771			ribose 5-phosphate	GC/MS	561	C00117	HMDB01548			1.07	1.58	1.47		0.4723	0.4647	0.0055	0.0105	0.0036	0.0086		0.9459	1.3932	0.8836		100	100	100		Carbohydrate	Pentose Phosphate Pathway	19	18265-46-8;108321-05-7	1928.4	315.1
	772			ribose 1-phosphate	LC/MS polar	1763	C00620	HMDB01489	439236		1.7	3.12	1.83		0.2056	0.3373	0.0046	0.0096	0.094	0.1012		0.8448	1.5478	0.4968		83	100	67		Carbohydrate	Pentose Phosphate Pathway	219	50-99-7;58459-37-3	4025	229.012
	774			sedoheptulose-7-phosphate	LC/MS neg	35649	C05382	HMDB01068	616		0.81	0.53	0.65		0.3394	0.4076	0.0106	0.0163	0.0018	0.0055		1.1595	0.7562	1.4395		100	100	100		Carbohydrate	Pentose Phosphate Pathway	100001628	2646-35-7	599.6	289.033
	776			ribulose/xylulose 5-phosphate	GC/MS	37288	C00199				1.28	2.47	1.92		0.1308	0.2862	0.0002	0.001	0.0004	0.0021		0.8991	1.7292	0.7011		100	100	100		Carbohydrate	Pentose Phosphate Pathway	100002179		1935	357.2
	779		Pentose Metabolism	ribulose	GC/MS	35855	C00309	HMDB00621	151261		1.09	0.93	0.85		0.1559	0.3015	0.4004	0.2151	0.0873	0.096		1.0746	0.9169	0.9839		100	100	100		Carbohydrate	Pentose Metabolism	100000147	488-84-6	1662	306.1
	781			ribose	GC/MS	12080	C00121	HMDB00283	5779		1.13	0.93	0.82		0.0396	0.158	0.4696	0.2377	0.1064	0.1114		1.0276	0.8467	0.9067		100	100	100		Carbohydrate	Pentose Metabolism	914	50-69-1	1639.2	204
	782			ribitol	GC/MS	15772	C00474	HMDB00508	6912		0.99	0.8	0.81		0.967	0.5993	0.1028	0.0837	0.0905	0.0988		1.1388	0.921	1.1503		100	100	100		Carbohydrate	Pentose Metabolism	100000406	488-81-3	1692.4	217
	783			ribonate	LC/MS polar	27731			5460677		1.06	1.03	0.97		0.7077	0.5413	0.6286	0.2862	0.9093	0.4904		0.9824	0.9524	0.9281		100	100	100		Carbohydrate	Pentose Metabolism	100001007	5336-08-03	2425	165.04
	786			xylonate	GC/MS	35638	C05411	HMDB60256	6602431		1.26	1.2	0.95		0.1216	0.2764	0.1992	0.1278	0.7169	0.4299		1.1314	1.0697	0.8945		100	100	100		Carbohydrate	Pentose Metabolism	100001627	73686-31-7	1722	292
	788			xylitol	GC/MS	4966	C00379	HMDB02917	6912		0.81	0.91	1.13		0.0956	0.2491	0.4802	0.2407	0.5322	0.3558		0.9162	1.0312	1.1337		100	100	100		Carbohydrate	Pentose Metabolism	543	87-99-0	1677.6	307.2
	804		Glycogen Metabolism	maltohexaose	LC/MS neg	35170	C01936	HMDB12253	439606		1.05	1.2	1.14		0.8474	0.5683	0.5888	0.2719	0.5719	0.3742		0.909	1.0367	0.8631		100	100	100		Carbohydrate	Glycogen Metabolism	100001448	34620-77-4	1215.2	989.32
	806			maltopentaose	LC/MS polar	35163	C06218	HMDB12254	13489094		1.04	1.09	1.04		0.4294	0.4529	0.9511	0.3747	0.8746	0.4824		0.9731	1.0165	0.9343		100	100	100		Carbohydrate	Glycogen Metabolism	100001447	34620-76-3	5365	827.267
	807			maltotetraose	LC/MS polar	15910	C02052	HMDB01296	446495		1.19	1.27	1.07		0.0262	0.1414	0.0326	0.0347	0.5447	0.3626		1.0516	1.1253	0.8831		100	100	100		Carbohydrate	Glycogen Metabolism	100000275	34612-38-9	5000	711.22
	809			maltotriose	LC/MS neg	44688	C01835	HMDB01262	439586		1.12	1.25	1.11		0.0155	0.1236	0.0204	0.0248	0.2154	0.1901		1.04	1.1563	0.9254		100	100	100		Carbohydrate	Glycogen Metabolism	100000276	1109-28-0	812	503.162
	812			maltose	LC/MS polar	15586	C00208	HMDB00163	10991489		1.07	1.76	1.64		0.0621	0.203	0.2905	0.1692	0.3984	0.2884		1.0362	1.7035	0.9658		100	100	100		Carbohydrate	Glycogen Metabolism	913	6363-53-7	3329.4	387.114
	834		Disaccharides and Oligosaccharides	sucrose	LC/MS polar	1519	C00089	HMDB00258	5988		0.31	27.93	89.57		0.0229	0.1382	0.0043	0.0095	0.0014	0.0049		0.3599	32.2378	1.1543		100	100	100		Carbohydrate	Disaccharides and Oligosaccharides	935	57-50-1	3092	387.114
	848		Fructose, Mannose and Galactose Metabolism	fructose	LC/MS polar	577	C00095	HMDB00660	5984		1.25	1.06	0.85		0.0019	0.0437	0.8578	0.3534	0.1695	0.1572		1.112	0.9444	0.8909		100	100	100		Carbohydrate	Fructose, Mannose and Galactose Metabolism	878	57-48-7	2022.2	179.056
	854			mannose	LC/MS polar	584	C00159	HMDB00169	18950		1.18	1.28	1.08		0.0869	0.2379	0.1086	0.0859	0.6303	0.3992		1.023	1.107	0.8644		100	100	100		Carbohydrate	Fructose, Mannose and Galactose Metabolism	803	3458-28-4	2200	179.056
	861			tagatose	GC/MS	35864					1.06	1.28	1.21		0.721	0.5436	0.1186	0.0909	0.2302	0.1992		0.9821	1.186	0.9282		100	100	100		Carbohydrate	Fructose, Mannose and Galactose Metabolism	100000893	87-81-0	1770	217.1
	863			galactose	GC/MS	12055	C01582	HMDB00143	3037556		1.06	1.15	1.09		0.8942	0.5851	0.1277	0.0969	0.4282	0.3034		1.0373	1.1339	0.9832		100	100	100		Carbohydrate	Fructose, Mannose and Galactose Metabolism	287	59-23-4	1793.8	203.9
	872			galactonate	LC/MS polar	27719	C00880	HMDB00565	128869		1.06	0.36	0.34		0.7134	0.5428	0.0044	0.0096	0.0425	0.0538		1.6373	0.5495	1.5476		100	100	100		Carbohydrate	Fructose, Mannose and Galactose Metabolism	100001026	299-28-5	3085	195.051
	887		Nucleotide Sugar	cytidine 5'-monophospho-N-acetylneuraminic acid	LC/MS neg	36831	C00128	HMDB01176	448209		1.11	1.24	1.12		0.0118	0.1061	0.01	0.0156	0.1176	0.1191		1.0243	1.1456	0.9233		100	100	100		Carbohydrate	Nucleotide Sugar	1223	3063-71-6	650	613.14
	890		Aminosugar Metabolism	glucosamine	GC/MS	18534	C00329	HMDB01514	441477		1.18	1.25	1.07		0.2508	0.3677	0.1399	0.1006	0.6684	0.4137		1.0659	1.1357	0.9071		100	100	100		Carbohydrate	Aminosugar Metabolism	289	66-84-2	1833	203
	896			glucuronate	LC/MS polar	15443	C00191	HMDB00127	444791		1.18	1.12	0.95		0.0828	0.2341	0.138	0.1006	0.6422	0.4028		1.1446	1.0911	0.9703		100	100	100		Carbohydrate	Aminosugar Metabolism	100000257	207300-70-7	3233.3	193.035
	900			N-acetylglucosamine 6-phosphate	LC/MS polar	15107	C00357	HMDB02817	439219		0.46	0.74	1.59		0.0117	0.1061	0.2571	0.1568	0.1522	0.1455		0.6318	1.0071	1.3608		83	83	100		Carbohydrate	Aminosugar Metabolism	1213	102029-88-9	4114	300.049
	901			N-acetyl-glucosamine 1-phosphate	LC/MS polar	15741	C04256	HMDB01367	440364		0.61	1.13	1.86		0.2522	0.3677	0.9089	0.3655	0.281	0.2328		0.8185	1.5238	1.3491		100	100	100		Carbohydrate	Aminosugar Metabolism	1212	31281-59-1	4052	300.049
	907			N-acetylneuraminate	LC/MS polar	32377	C00270	HMDB00230	439197		0.84	0.46	0.55		0.1467	0.296	0.0001	0.0007	9.3197e-06	0.0001		1.0241	0.5649	1.2246		100	100	100		Carbohydrate	Aminosugar Metabolism	1162	131-48-6	3072.6	308.099
	919			erythronate*	LC/MS polar	42420		HMDB00613	2781043		1.09	1.08	0.99		0.0728	0.2174	0.178	0.119	0.7963	0.4555		1.0185	1.0064	0.9343		100	100	100		Carbohydrate	Aminosugar Metabolism	100001320	88759-55-1	2186	135.03
	921		Advanced Glycation End-product	N6-carboxymethyllysine	LC/MS pos	36713					1.12	0.9	0.81		0.566	0.4982	0.6814	0.3038	0.3021	0.243		1.0879	0.8783	0.9726		100	100	100		Carbohydrate	Advanced Glycation End-product	100001768	5746-04-03	639	205.118
	925	Energy	TCA Cycle	citrate	GC/MS	1564	C00158	HMDB00094	311		0.89	1.38	1.56		0.3767	0.4272	0.0699	0.062	0.0163	0.0255		0.8433	1.3177	0.952		100	100	100		Energy	TCA Cycle	1124	77-92-9	1763.4	273.1
	927			aconitate [cis or trans]	LC/MS neg	46173	C00417 C02341	HMDB00072 HMDB00958			1.02	1.09	1.07		0.4623	0.4579	0.1666	0.1147	0.2841	0.2346		0.998	1.0663	0.9777		100	100	100		Energy	TCA Cycle	100001359		580	173.009
	930			alpha-ketoglutarate	LC/MS polar	528	C00026	HMDB00208	51		0.94	1.03	1.1		0.65	0.5204	0.8099	0.3397	0.4823	0.3296		0.9755	1.0695	1.0346		100	100	100		Energy	TCA Cycle	93	305-72-6;328-50-7;22202-68-2	2700	145.014
	932			succinylcarnitine	LC/MS pos	37058					1.05	0.59	0.56		0.6859	0.5363	0.0325	0.0347	0.0104	0.0186		1.1525	0.6493	1.0962		100	100	100		Energy	TCA Cycle	100001948		1419	262.129
	933			succinate	LC/MS polar	1437	C00042	HMDB00254	1110		1.41	1.43	1.01		0.0084	0.0961	0.0115	0.0171	0.9594	0.5032		1.037	1.0496	0.7338		100	100	100		Energy	TCA Cycle	252	110-15-6	3149	117.019
	934			fumarate	LC/MS polar	1643	C00122	HMDB00134	444972		0.98	1.29	1.31		0.7326	0.5444	2.1315e-05	0.0003	0.0015	0.0051		0.9229	1.2088	0.9371		100	100	100		Energy	TCA Cycle	330	100-17-8	3084	115.004
	935			malate	LC/MS polar	1303	C00149	HMDB00156	525		1.02	1.17	1.14		0.5564	0.4952	0.0157	0.0206	0.0338	0.0452		0.9962	1.1406	0.9742		100	100	100		Energy	TCA Cycle	409	6915-15-7	3343.1	133.014
	936			oxaloacetate	LC/MS neg	47173	C00036	HMDB00223	970		0.78	0.95	1.22		0.3041	0.3897	0.9842	0.3838	0.2794	0.2326		0.8657	1.0533	1.1107		67	100	100		Energy	TCA Cycle	447	328-42-7	575	130.999
	940			tricarballylate	LC/MS neg	15729	C19806	HMDB31193	14925		1.94	1.28	0.66		0.0178	0.128	0.5307	0.2551	0.0946	0.1015		1.3679	0.9002	0.7037		100	100	100		Energy	TCA Cycle	2053	99-14-9	578	175.025
	946		Oxidative Phosphorylation	phosphate	GC/MS	11438	C00009	HMDB01429	1061		1	0.99	0.99		0.8786	0.5807	0.7768	0.3318	0.8859	0.4849		0.9854	0.9785	0.9898		100	100	100		Energy	Oxidative Phosphorylation	461	7664-38-2	1307.7	298.9
	947	Lipid	Short Chain Fatty Acid	valerate	LC/MS neg	33443	C00803	HMDB00892	7991		1.27	0.87	0.69		0.0904	0.2406	0.4089	0.2171	0.0093	0.017		1.1505	0.7921	0.9065		100	100	100		Lipid	Short Chain Fatty Acid	1136	109-52-4	1718	101.061
	948		Medium Chain Fatty Acid	caproate (6:0)	LC/MS neg	32489	C01585	HMDB00535	8892		1.61	1.89	1.17		0.0173	0.1274	0.006	0.0113	0.0219	0.0325		1.0254	1.1996	0.6357		100	100	100		Lipid	Medium Chain Fatty Acid	926	142-62-1	2713.7	115.076
	949			heptanoate (7:0)	LC/MS neg	1644	C17714	HMDB00666	8094		1.09	1.02	0.93		0.1469	0.296	0.9066	0.3652	0.3626	0.2732		1.0279	0.9583	0.9408		100	100	100		Lipid	Medium Chain Fatty Acid	925	111-14-8	3670	129.092
	950			caprylate (8:0)	LC/MS neg	32492	C06423	HMDB00482	379		1.09	1.13	1.04		0.2293	0.3511	0.1911	0.1247	0.6773	0.4181		1.0358	1.0732	0.9484		100	100	100		Lipid	Medium Chain Fatty Acid	932	124-07-2	4362	143.108
	954			10-undecenoate (11:1n1)	LC/MS neg	32497					1.36	0.71	0.53		0.3442	0.4093	0.0995	0.0813	0.0423	0.0537		1.3796	0.7252	1.0173		100	83	100		Lipid	Medium Chain Fatty Acid	100001197	1333-28-4	5085.8	183.139
	956			5-dodecenoate (12:1n7)	LC/MS neg	33968		HMDB00529	5312378		1.11	1.09	0.99		0.044	0.1683	0.4137	0.2192	0.7749	0.4474		1.0639	1.0508	0.9621		100	100	100		Lipid	Medium Chain Fatty Acid	100001232	2430-94-6	5224	197.155
	958		Long Chain Fatty Acid	myristate (14:0)	GC/MS	1365	C06424	HMDB00806	11005		1.09	1.34	1.23		0.4868	0.4752	0.2716	0.1627	0.4839	0.3298		1.0775	1.3262	0.9889		100	100	100		Lipid	Long Chain Fatty Acid	519	544-63-8	1789.7	285.2
	959			myristoleate (14:1n5)	LC/MS neg	32418	C08322	HMDB02000	5281119		1.09	0.94	0.87		0.4124	0.4476	0.6342	0.287	0.2336	0.2011		1.0606	0.9201	0.9738		100	100	100		Lipid	Long Chain Fatty Acid	100001198	544-64-9	5346.9	225.186
	961			palmitate (16:0)	GC/MS	1336	C00249	HMDB00220	985		1.03	1.32	1.28		0.7499	0.5444	0.1133	0.0882	0.1567	0.1493		1.0032	1.2883	0.9751		100	100	100		Lipid	Long Chain Fatty Acid	424	57-10-3	1905.4	313.2
	962			palmitoleate (16:1n7)	LC/MS neg	33447	C08362	HMDB03229	445638		1.33	1.68	1.27		0.0667	0.2078	0.1387	0.1006	0.6814	0.4192		1.0755	1.3609	0.8098		100	100	100		Lipid	Long Chain Fatty Acid	452	373-49-9	5475	253.217
	964			margarate (17:0)	GC/MS	1121		HMDB02259	10465		1.12	1.2	1.07		0.5255	0.4808	0.4233	0.2221	0.803	0.4568		1.0494	1.1239	0.9356		100	100	100		Lipid	Long Chain Fatty Acid	891	506-12-7	1951.6	327.3
	965			10-heptadecenoate (17:1n7)	LC/MS neg	33971			5312435		1.3	1.37	1.05		0.0289	0.1454	0.206	0.1304	0.9535	0.5026		1.1545	1.2164	0.8861		100	100	100		Lipid	Long Chain Fatty Acid	100001278	29743-97-3	5555	267.233
	966			stearate (18:0)	GC/MS	1358	C01530	HMDB00827	5281		1.01	1.1	1.09		0.8738	0.5786	0.3631	0.201	0.439	0.3089		0.9553	1.0375	0.9414		100	100	100		Lipid	Long Chain Fatty Acid	439	57-11-4	1994.6	341.3
	968			oleate (18:1n9)	GC/MS	1359	C00712	HMDB00207	445639		1.1	1.2	1.09		0.5159	0.4783	0.6107	0.2803	0.9465	0.5005		1.0741	1.1703	0.9766		100	100	100		Lipid	Long Chain Fatty Acid	442	112-80-1	1984.4	339.2
	970			cis-vaccenate (18:1n7)	GC/MS	33970	C08367	HMDB03231	5282761		1.05	0.89	0.85		0.7808	0.5508	0.2816	0.1657	0.2714	0.2272		1.0779	0.9144	1.0241		100	100	100		Lipid	Long Chain Fatty Acid	100001228	506-17-2	1987	339.3
	975			10-nonadecenoate (19:1n9)	LC/MS neg	33972		HMDB13622	5312513		1.12	1.24	1.11		0.2401	0.3601	0.4084	0.2171	0.8224	0.4644		1.1	1.2186	0.9801		100	100	100		Lipid	Long Chain Fatty Acid	100001277	73033-09-7	5780	295.264
	980			eicosenoate (20:1n9 or 11)	LC/MS neg	33587			5282768		1.06	2.83	2.67		0.4591	0.4579	0.0069	0.0121	0.0079	0.0154		0.9346	2.4934	0.8814		100	100	100		Lipid	Long Chain Fatty Acid	100001335		5950	309.28
	984			erucate (22:1n9)	LC/MS neg	1552	C08316	HMDB02068	5281116		0.96	4.61	4.79		0.6935	0.5399	0.0007	0.0026	0.0007	0.0029		0.8741	4.1893	0.9095		100	100	100		Lipid	Long Chain Fatty Acid	1087	112-86-7	6355.6	337.311
	993		Polyunsaturated Fatty Acid (n3 and n6)	stearidonate (18:4n3)	LC/MS neg	33969	C16300	HMDB06547	5312508		1.55	2.03	1.31		0.0841	0.2352	0.032	0.0345	0.1205	0.1209		1.0078	1.3218	0.6497		100	100	100		Lipid	Polyunsaturated Fatty Acid (n3 and n6)	100001229	111174-40-4	5395	275.202
	994			eicosapentaenoate (EPA; 20:5n3)	LC/MS neg	18467	C06428	HMDB01999	446284		1.07	1	0.93		0.5023	0.4766	0.9144	0.3664	0.4904	0.3329		1.1287	1.0481	1.0507		100	100	100		Lipid	Polyunsaturated Fatty Acid (n3 and n6)	2050	10-2005-9;10417-94-4	5450	301.217
	995			docosapentaenoate (n3 DPA; 22:5n3)	LC/MS neg	32504	C16513	HMDB01976	6441454		1.15	1.3	1.13		0.1896	0.3271	0.5109	0.2499	0.979	0.508		1.0355	1.1677	0.9007		100	100	100		Lipid	Polyunsaturated Fatty Acid (n3 and n6)	100001181	2234-74-4	5571	329.249
	996			docosahexaenoate (DHA; 22:6n3)	LC/MS neg	44675	C06429	HMDB02183	445580		1.05	0.82	0.78		0.614	0.5057	0.138	0.1006	0.0923	0.1004		1.1323	0.8849	1.0807		100	100	100		Lipid	Polyunsaturated Fatty Acid (n3 and n6)	100000665	6217-54-5	5525	327.233
	1000			linoleate (18:2n6)	LC/MS neg	1105	C01595	HMDB00673	5280450		1.19	1.34	1.13		0.2257	0.347	0.3868	0.2096	0.948	0.5005		1.0235	1.16	0.8625		100	100	100		Lipid	Polyunsaturated Fatty Acid (n3 and n6)	180	60-33-3	5535	279.233
	1002			linolenate [alpha or gamma; (18:3n3 or 6)]	LC/MS neg	34035	C06427		5280934		1.27	1.57	1.24		0.1615	0.3044	0.1875	0.1237	0.71	0.4283		1.0506	1.3056	0.8292		100	100	100		Lipid	Polyunsaturated Fatty Acid (n3 and n6)	100001337		5450	277.217
	1004			dihomo-linolenate (20:3n3 or n6)	LC/MS neg	35718	C03242	HMDB02925	5280581		1.03	1.08	1.05		0.5708	0.4982	0.9385	0.3741	0.93	0.4969		1.0258	1.0769	0.9935		100	100	100		Lipid	Polyunsaturated Fatty Acid (n3 and n6)	100001739	17046-59-2	5596	305.249
	1005			arachidonate (20:4n6)	LC/MS neg	1110	C00219	HMDB01043	444899		1	0.96	0.96		0.9896	0.6061	0.5633	0.2642	0.5351	0.357		1.0298	0.9913	1.0312		100	100	100		Lipid	Polyunsaturated Fatty Acid (n3 and n6)	229	506-32-1	5535	303.233
	1006			adrenate (22:4n6)	LC/MS neg	32980	C16527	HMDB02226	5497181		1.8	1.86	1.03		0.1082	0.2704	0.3631	0.201	0.7509	0.4393		1.3318	1.3774	0.7386		100	83	100		Lipid	Polyunsaturated Fatty Acid (n3 and n6)	100001193	2091-25-0	5678	331.264
	1007			docosapentaenoate (n6 DPA; 22:5n6)	LC/MS neg	37478	C16513	HMDB13123	6441454		0.75	0.81	1.09		0.0347	0.1498	0.1909	0.1247	0.9825	0.5083		0.8663	0.9424	1.1596		100	100	100		Lipid	Polyunsaturated Fatty Acid (n3 and n6)	100001580	25182-74-5	5624.5	329.249
	1008			docosadienoate (22:2n6)	LC/MS neg	32415	C16533		5282807		0.98	3.75	3.83		0.7786	0.5508	0.0028	0.0071	0.003	0.0078		0.9354	3.5824	0.9559		100	100	100		Lipid	Polyunsaturated Fatty Acid (n3 and n6)	100001182	7370-49-2	6034	335.296
	1009			dihomo-linoleate (20:2n6)	LC/MS neg	17805	C16525	HMDB05060	6439848		1.05	1.53	1.46		0.5259	0.4808	0.1435	0.1014	0.1966	0.1775		1.02	1.4891	0.973		100	100	100		Lipid	Polyunsaturated Fatty Acid (n3 and n6)	1231	2091-39-6	5730	307.264
	1011			mead acid (20:3n9)	LC/MS neg	35174		HMDB10378	5312531		1.07	1.06	0.99		0.7753	0.5508	0.9448	0.3745	0.8888	0.4849		1.0761	1.0677	1.0095		100	100	100		Lipid	Polyunsaturated Fatty Acid (n3 and n6)	100001472	20590-32-3	5650	305.249
	1056		Fatty Acid, Branched	17-methylstearate	LC/MS neg	38296			3083779		1.14	1.53	1.35		0.4494	0.4543	0.0028	0.0071	0.041	0.0523		0.9669	1.3011	0.8516		100	100	100		Lipid	Fatty Acid, Branched	100002356	2724-59-6	5993	297.28
	1067		Fatty Acid, Dicarboxylate	2-hydroxyglutarate	LC/MS polar	37253	C02630	HMDB00606	43		0.89	0.87	0.98		0.2847	0.3889	0.0435	0.0424	0.9305	0.4969		0.9232	0.9028	1.0367		100	100	100		Lipid	Fatty Acid, Dicarboxylate	100002070	40951-21-1	3352.8	147.03
	1070			2-hydroxyadipate	LC/MS polar	31934	C02360	HMDB00321	193530		0.59	0.3	0.52		0.1349	0.2915	0.005	0.0101	0.0664	0.0774		1.3939	0.7191	2.3763		100	100	100		Lipid	Fatty Acid, Dicarboxylate	100001153	18294-85-4	3000	161.046
	1079			azelate (nonanedioate)	LC/MS neg	18362	C08261	HMDB00784	2266		1.13	1.48	1.32		0.3044	0.3897	0.0172	0.0222	0.0041	0.0093		0.9285	1.2216	0.8235		100	100	100		Lipid	Fatty Acid, Dicarboxylate	2029	123-99-9	1276	187.098
	1114		Fatty Acid, Amide	oleamide	LC/MS neg	32458	C19670	HMDB02117	5283387		0.69	0.73	1.06		0.3367	0.407	0.3835	0.2084	0.7678	0.4458		0.9392	0.999	1.3658		100	100	100		Lipid	Fatty Acid, Amide	1504	301-02-0	6581.5	280.265
	1117			linoleamide (18:2n6)	LC/MS neg	32455			6435901		0.71	0.77	1.09		0.3719	0.4262	0.4165	0.2196	0.6973	0.4256		0.8798	0.9632	1.2442		100	100	100		Lipid	Fatty Acid, Amide	1492	3999-01-07	6205	278.249
	1120		Fatty Acid, Amino	2-aminoheptanoate	LC/MS pos	43761			227939		1.31	1.84	1.41		0.0591	0.2011	0.0022	0.006	0.0064	0.013		0.9736	1.3701	0.7427		100	100	100		Lipid	Fatty Acid, Amino	100004542	1115-90-8	2530	146.118
	1125			2-aminooctanoate	LC/MS pos	43343		HMDB00991	69522		0.91	1.04	1.14		0.6174	0.5057	0.9494	0.3747	0.6423	0.4028		0.9284	1.0569	1.0154		100	100	100		Lipid	Fatty Acid, Amino	100004227	644-90-6	3355	160.133
	1133		Fatty Acid Synthesis	malonylcarnitine	LC/MS pos	37059		HMDB02095	22833583		0.99	1.11	1.12		0.9376	0.5951	0.2774	0.1649	0.2065	0.184		0.9648	1.0818	0.9752		100	100	100		Lipid	Fatty Acid Synthesis	100001526	853728-01-5	965	248.113
	1134			malonate (propanedioate)	LC/MS neg	15872	C00383	HMDB00691	867		0.98	1.23	1.25		0.8913	0.5851	0.0617	0.0554	0.0352	0.0463		0.9261	1.1606	0.9426		100	100	100		Lipid	Fatty Acid Synthesis	818	141-82-2;26522-22-85-0	612	103.004
	1135			2-methylmalonyl carnitine	LC/MS pos	35482		HMDB13133	53481628		0.99	0.7	0.71		0.9472	0.597	0.0051	0.0101	0.0052	0.0111		1.1337	0.8018	1.1414		100	100	100		Lipid	Fatty Acid Synthesis	100001596	149181-64-6	1552.7	262.129
	1136		Fatty Acid Metabolism	acetyl CoA	LC/MS neg	43840	C00024	HMDB01206	444493		0.75	0.64	0.85		0.4991	0.4752	0.3374	0.1896	0.8024	0.4568		0.5979	0.5085	0.7988		33	17	50		Lipid	Fatty Acid Metabolism	1830	102029-73-2	1691	403.556
	1148		Fatty Acid Metabolism (also BCAA Metabolism)	butyrylglycine	LC/MS neg	31850		HMDB00808	88412		0.99	1.16	1.17		0.7438	0.5444	0.3414	0.1913	0.2261	0.1968		0.9435	1.1068	0.9556		100	100	100		Lipid	Fatty Acid Metabolism (also BCAA Metabolism)	100001151	20208-73-5	1470	144.067
	1150			propionylcarnitine	LC/MS pos	32452	C03017	HMDB00824	107738		0.59	0.46	0.78		0.0317	0.1466	0.0026	0.0067	0.2882	0.2367		0.8943	0.6956	1.525		100	100	100		Lipid	Fatty Acid Metabolism (also BCAA Metabolism)	100001162	17298-37-2	1590	218.139
	1151			propionylglycine	LC/MS polar	31932		HMDB00783	98681		1.21	1.92	1.58		0.2997	0.3897	0.0409	0.0412	0.013	0.0216		0.8212	1.2986	0.6781		100	100	100		Lipid	Fatty Acid Metabolism (also BCAA Metabolism)	100001150	21709-90-0	1502.5	130.051
	1153			methylmalonate (MMA)	LC/MS polar	1496	C02170	HMDB00202	487		1.2	1.17	0.97		0.141	0.296	0.1398	0.1006	0.8537	0.4726		1.082	1.0537	0.9003		100	100	100		Lipid	Fatty Acid Metabolism (also BCAA Metabolism)	418	516-05-2	3078.4	117.019
	1155		Fatty Acid Metabolism(Acyl Glycine)	valerylglycine	LC/MS pos	36768		HMDB00927	4737557		1.12	1.48	1.32		0.3526	0.4153	0.0444	0.0431	0.0051	0.011		0.8959	1.183	0.7985		100	100	100		Lipid	Fatty Acid Metabolism(Acyl Glycine)	100001451	24003-66-5	2814	160.097
	1156			hexanoylglycine	LC/MS neg	35436		HMDB00701	99463		0.99	1.65	1.67		0.841	0.5661	0.0221	0.0258	0.0325	0.0438		0.7687	1.2875	0.7804		100	100	100		Lipid	Fatty Acid Metabolism(Acyl Glycine)	100001527	24003-67-6	2900	172.098
	1158			N-octanoylglycine	LC/MS neg	43502		HMDB00832	84290		1.15	1.52	1.33		0.7399	0.5444	0.1249	0.0954	0.3016	0.243		1.0645	1.4105	0.9271		100	100	100		Lipid	Fatty Acid Metabolism(Acyl Glycine)	100003940	14246-53-8	4335.4	200.129
	1159			N-palmitoyl glycine	LC/MS neg	42092			151008		1.54	1.93	1.25		0.2083	0.338	0.0573	0.0525	0.4517	0.3142		0.9641	1.2047	0.6246		100	100	100		Lipid	Fatty Acid Metabolism(Acyl Glycine)	100003686	2441-41-0	5580	312.254
	1164		Fatty Acid Metabolism(Acyl Carnitine)	acetylcarnitine	LC/MS pos	32198	C02571	HMDB00201	1		0.41	0.6	1.46		7.2775e-05	0.0134	0.003	0.0074	0.0056	0.0116		0.6632	0.9676	1.6188		100	100	100		Lipid	Fatty Acid Metabolism(Acyl Carnitine)	100000802	5080-50-2	1166.9	204.123
	1165			hydroxybutyrylcarnitine*	LC/MS pos	43264		HMDB13127	53481617		0.73	0.42	0.57		0.0952	0.2491	6.1127e-06	0.0001	0.0657	0.0768		1.062	0.6085	1.4581		100	100	100		Lipid	Fatty Acid Metabolism(Acyl Carnitine)	100003926		1477	248.149
	1167			hexanoylcarnitine	LC/MS pos	32328		HMDB00705	6426853		0.72	1.43	1.98		0.1731	0.3158	0.0734	0.0644	0.0382	0.0493		0.7688	1.5195	1.0614		100	100	100		Lipid	Fatty Acid Metabolism(Acyl Carnitine)	100000781	6920-35-0	3194	260.186
	1174			myristoylcarnitine	LC/MS pos	33952		HMDB05066	53477791		0.62	0.26	0.42		0.3906	0.4349	0.0218	0.0257	0.0714	0.0824		0.8539	0.3621	1.3866		83	50	100		Lipid	Fatty Acid Metabolism(Acyl Carnitine)	100001270	18822-89-4	5142.1	372.311
	1176			palmitoylcarnitine	LC/MS pos	44681	C02990	HMDB00222	461		0.8	0.84	1.05		0.3367	0.407	0.4698	0.2377	0.848	0.471		0.8785	0.9252	1.0972		100	100	100		Lipid	Fatty Acid Metabolism(Acyl Carnitine)	100000776	6865-14-1	5204	400.342
	1177			stearoylcarnitine	LC/MS pos	34409		HMDB00848	6426855		0.82	0.72	0.88		0.4037	0.4441	0.1742	0.118	0.5554	0.3659		0.9388	0.8249	1.1465		100	100	100		Lipid	Fatty Acid Metabolism(Acyl Carnitine)	100001391	18822-91-8	5256	428.373
	1178			oleoylcarnitine	LC/MS pos	35160		HMDB05065	6441392;53477789		0.97	1.07	1.1		0.9457	0.597	0.6755	0.3023	0.6307	0.3992		0.9431	1.037	0.9725		100	100	100		Lipid	Fatty Acid Metabolism(Acyl Carnitine)	100001501	38677-66-6	5215	426.358
	1179			linoleoylcarnitine*	LC/MS pos	46223		HMDB06469	6450015		0.63	0.9	1.44		0.0328	0.1469	0.5482	0.26	0.2059	0.184		0.7709	1.1087	1.2294		100	100	100		Lipid	Fatty Acid Metabolism(Acyl Carnitine)	100003151	36816-10-1	5190	424.342
	1182		Carnitine Metabolism	deoxycarnitine	LC/MS pos	36747	C01181	HMDB01161	134		0.64	0.5	0.78		0.1154	0.2764	0.0221	0.0258	0.0007	0.0029		1.036	0.8072	1.6209		100	100	100		Lipid	Carnitine Metabolism	100001662	6249-56-5	742.4	146.118
	1183			carnitine	LC/MS pos	15500	C00318	HMDB00062	10917		0.75	0.72	0.97		0.0113	0.1061	0.0065	0.0118	0.7142	0.4299		0.95	0.9217	1.2714		100	100	100		Lipid	Carnitine Metabolism	100000007	461-05-2	688.9	162.112
	1188		Ketone Bodies	3-hydroxybutyrate (BHBA)	LC/MS polar	542	C01089	HMDB00357	441		0.85	0.7	0.82		0.1096	0.2704	0.0178	0.0228	0.0874	0.096		0.9848	0.808	1.1618		100	100	100		Lipid	Ketone Bodies	254	625-72-9	1443.3	103.04
	1190		Fatty Acid, Monohydroxy	4-hydroxybutyrate (GHB)	GC/MS	34585	C00989	HMDB00710	10413		0.79	0.38	0.48		0.5709	0.4982	0.1089	0.0859	0.3741	0.2757		1.3625	0.6597	1.7227		83	67	83		Lipid	Fatty Acid, Monohydroxy	100001507	502-85-2	1277	233.1
	1191			alpha-hydroxycaproate	LC/MS neg	37073		HMDB01624	99824		1.25	1.37	1.1		0.2719	0.3812	0.0097	0.0154	0.3762	0.2764		0.9355	1.0294	0.7502		100	100	100		Lipid	Fatty Acid, Monohydroxy	100001723	6064-63-7	1920	131.071
	1197			3-hydroxypropanoate	GC/MS	42103	C01013	HMDB00700	68152		0.86	0.8	0.94		0.216	0.342	0.1033	0.0837	0.7089	0.4283		0.9351	0.8745	1.0868		100	100	100		Lipid	Fatty Acid, Monohydroxy	115	503-66-2	1187.1	177.1
	1199			3-hydroxyoctanoate	LC/MS neg	22001		HMDB01954	26613		1.04	0.95	0.91		0.4901	0.4752	0.5112	0.2499	0.0961	0.1027		1.0706	0.9727	1.0265		100	100	100		Lipid	Fatty Acid, Monohydroxy	100000773	88930-08-9	3446	159.103
	1200			3-hydroxydecanoate	LC/MS neg	22053		HMDB02203	26612		1.13	1	0.88		0.1203	0.2764	0.9319	0.3722	0.0327	0.0439		1.0584	0.9338	0.9344		100	100	100		Lipid	Fatty Acid, Monohydroxy	100000997	5561-87-5	4634.7	187.134
	1202			3-hydroxylaurate	LC/MS neg	32457		HMDB00387	94216		0.99	0.99	1		0.9525	0.597	0.9609	0.3767	0.985	0.5088		1.0076	1.0068	1.0135		100	100	100		Lipid	Fatty Acid, Monohydroxy	100001112	53941-38-1	5175	215.165
	1205			3-hydroxypalmitate	LC/MS neg	27503		HMDB10734	301590		1.16	1.29	1.11		0.2168	0.342	0.0151	0.0202	0.2968	0.2412		1.0034	1.1137	0.8616		100	100	100		Lipid	Fatty Acid, Monohydroxy	100000983	928-17-6	5476	271.228
	1207			5-hydroxyhexanoate	LC/MS pos	31938		HMDB00525	170748		1.39	1.1	0.79		0.2365	0.3591	0.8242	0.3422	0.271	0.2272		1.0857	0.8553	0.7809		100	83	83		Lipid	Fatty Acid, Monohydroxy	100001148	44843-89-2	2512.4	115.075
	1219			13-HODE + 9-HODE	LC/MS neg	37752			43013		1.56	1.82	1.16		0.076	0.2254	0.0427	0.0424	0.3289	0.2566		1.0382	1.208	0.6645		100	100	100		Lipid	Fatty Acid, Monohydroxy	100002196		5275	295.228
	1228		Fatty Acid, Dihydroxy	12,13-DiHOME	LC/MS neg	38395	C14829	HMDB04705	10236635		1.09	1.25	1.15		0.3721	0.4262	0.1752	0.1183	0.369	0.2757		1.0407	1.1923	0.954		100	100	100		Lipid	Fatty Acid, Dihydroxy	62	263399-35-5	5137	313.238
	1229			9,10-DiHOME	LC/MS neg	38399	C14828	HMDB04704	9966640		1.21	1.17	0.96		0.2178	0.3421	0.4951	0.2456	0.5947	0.3859		1.0353	0.997	0.8522		100	100	100		Lipid	Fatty Acid, Dihydroxy	179	263399-34-4	5180	313.238
	1258		Eicosanoid	prostaglandin F2alpha	LC/MS neg	19398	C00639	HMDB01139	5280363		1.21	1.05	0.86		0.1128	0.2746	0.7812	0.333	0.2377	0.2034		1.056	0.911	0.8701		100	100	100		Lipid	Eicosanoid	100000574	551-11-1	4658	353.233
	1294			5-HETE	LC/MS neg	37372	C04805	HMDB11134	5280733		2.39	2.14	0.9		0.0052	0.0797	0.0331	0.035	0.4244	0.302		1.2436	1.116	0.5206		100	100	100		Lipid	Eicosanoid	100002137	73307-52-5	5382	319.228
	1299			12-HETE	LC/MS neg	37536		HMDB06111	5312983		0.9	1.09	1.21		0.4192	0.4504	0.474	0.2387	0.1192	0.1199		0.9688	1.1728	1.0806		100	100	100		Lipid	Eicosanoid	100002167	71030-37-0;73837-14-6	5326	319.228
	1300			15-HETE	LC/MS neg	37538	C04742	HMDB02110	5280724		2.04	1.88	0.92		0.0088	0.0983	0.0143	0.0197	0.4776	0.3271		1.1813	1.0896	0.5797		100	100	100		Lipid	Eicosanoid	100000565	54845-95-3	5298	319.228
	1309		Endocannabinoid	oleic ethanolamide	LC/MS neg	38102		HMDB02088	5283454		1.1	1.27	1.15		0.3326	0.4063	0.0528	0.0491	0.1412	0.1367		1.0594	1.2169	0.9591		100	100	100		Lipid	Endocannabinoid	1137	11-58-0;111-58-0	6900	324.291
	1312			palmitoyl ethanolamide	LC/MS neg	38165	C16512	HMDB02100	4671		1.03	0.94	0.91		0.7368	0.5444	0.3994	0.2151	0.3108	0.2482		1.0608	0.9691	1.0344		100	100	100		Lipid	Endocannabinoid	1489	544-31-0	6760	298.275
	1319			N-oleoyltaurine	LC/MS neg	39732			6437033		0.85	1.57	1.84		0.9689	0.5994	0.0819	0.0703	0.0054	0.0114		0.7633	1.4041	0.8929		100	100	100		Lipid	Endocannabinoid	100003119	52514-04-2	5610	388.253
	1320			N-stearoyltaurine	LC/MS neg	39730			168274		0.72	0.89	1.25		0.6141	0.5057	0.8844	0.3589	0.424	0.302		0.8324	1.0393	1.1614		67	100	83		Lipid	Endocannabinoid	100003240	63155-80-6	5782	390.268
	1321			N-palmitoyltaurine	LC/MS neg	39835					0.71	1.83	2.59		0.8265	0.5618	0.0791	0.0684	0.009	0.0166		0.5507	1.4284	0.7801		83	100	83		Lipid	Endocannabinoid	100003239	83982-06-3	5560	362.237
	1324		Inositol Metabolism	myo-inositol	LC/MS polar	1124	C00137	HMDB00211	892		0.99	0.67	0.67		0.9593	0.597	8.133e-05	0.0005	2.6107e-05	0.0003		1.0594	0.7133	1.0676		100	100	100		Lipid	Inositol Metabolism	363	87-89-8	3506.3	225.062
	1325			chiro-inositol	GC/MS	37112	C19891	HMDB34220			0.98	1.25	1.27		0.9065	0.5865	0.1677	0.1149	0.1316	0.129		0.8589	1.0941	0.8775		100	100	100		Lipid	Inositol Metabolism	100001859	643-12-9	1857	318.1
	1332			inositol 1-phosphate (I1P)	GC/MS	1481	C04006	HMDB00213	440194		0.99	1.08	1.09		0.9723	0.5995	0.5165	0.2505	0.4652	0.3215		0.9762	1.0605	0.9839		100	100	100		Lipid	Inositol Metabolism	370	573-35-3;106032-59-1	2057.8	318.1
	1351		Phospholipid Metabolism	choline	LC/MS pos	15506	C00114	HMDB00097	305		1.11	1.07	0.96		0.0019	0.0437	0.1036	0.0837	0.2283	0.1981		1.0499	1.0073	0.942		100	100	100		Lipid	Phospholipid Metabolism	1256	67-48-1	675	104.107
	1352			choline phosphate	LC/MS pos	34396	C00588	HMDB01565	1014		0.84	0.85	1.01		0.186	0.3224	0.2192	0.1358	0.8933	0.4849		0.9947	1.0053	1.1862		100	100	100		Lipid	Phospholipid Metabolism	267	72556-74-2	692.5	184.073
	1353			cytidine 5'-diphosphocholine	LC/MS pos	34418	C00307	HMDB01413	13804		1.35	1.06	0.78		0.0101	0.1061	0.7886	0.3355	0.064	0.0759		1.153	0.9021	0.8514		100	100	100		Lipid	Phospholipid Metabolism	1220	33818-15-4	776.6	489.115
	1354			glycerophosphorylcholine (GPC)	LC/MS pos	15990	C00670	HMDB00086	71920		0.91	0.71	0.78		0.5307	0.4831	0.0231	0.0268	0.0107	0.019		1.1069	0.8663	1.2124		100	100	100		Lipid	Phospholipid Metabolism	100000269	28319-77-9	709.9	258.11
	1357			ethanolamine	GC/MS	1497	C00189	HMDB00149	700		0.95	1.13	1.18		0.4359	0.4543	0.1367	0.1006	0.0405	0.0519		0.9739	1.1527	1.0209		100	100	100		Lipid	Phospholipid Metabolism	420	141-43-5	1304	174.1
	1358			phosphoethanolamine	LC/MS neg	1600	C00346	HMDB00224	1015		1.08	0.75	0.69		0.3584	0.4194	0.01	0.0156	0.0018	0.0055		1.1331	0.7832	1.0481		100	100	100		Lipid	Phospholipid Metabolism	1026	1071-23-4	638	140.012
	1359			cytidine-5'-diphosphoethanolamine	LC/MS pos	34410	C00570	HMDB01564	123727		1.69	1.52	0.9		0.0042	0.0698	0.0399	0.0405	0.3604	0.2728		1.232	1.1071	0.7295		100	100	100		Lipid	Phospholipid Metabolism	100001407	72842-05-8	761.8	447.068
	1360			glycerophosphoethanolamine	LC/MS polar	37455	C01233	HMDB00114	123874		0.83	0.53	0.64		0.2051	0.3373	0.0014	0.0042	0.0001	0.0008		1.0937	0.7024	1.3214		100	100	100		Lipid	Phospholipid Metabolism	100001620	33049-08-0	3075	214.049
	1362			glycerophosphoinositol*	LC/MS polar	47155					0.97	0.95	0.98		0.6059	0.5057	0.5518	0.2606	0.7089	0.4283		0.9962	0.9786	1.0294		100	100	100		Lipid	Phospholipid Metabolism	100001621	16824-65-0	3850	333.059
	1363		Lysolipid	1-myristoylglycerophosphocholine (14:0)	LC/MS pos	45453	C04230	HMDB10379	460604		0.95	0.73	0.77		0.8981	0.5852	0.1185	0.0909	0.0849	0.094		1.0651	0.8172	1.1207		100	100	100		Lipid	Lysolipid	100001383	20559-16-4	5509	468.308
	1364			2-myristoylglycerophosphocholine*	LC/MS pos	35626					0.88	0.48	0.54		0.71	0.5413	0.0145	0.0198	0.011	0.0193		1.2026	0.6554	1.3712		100	100	100		Lipid	Lysolipid	100001563		5470.1	468.308
	1367			1-pentadecanoylglycerophosphocholine (15:0)*	LC/MS pos	37418					0.67	0.69	1.02		0.2959	0.3897	0.3265	0.1874	0.8318	0.4671		1.0601	1.077	1.5715		100	100	100		Lipid	Lysolipid	100002173		5568	482.324
	1368			1-palmitoylglycerophosphocholine (16:0)	LC/MS pos	33955			86554		0.8	0.88	1.11		0.2167	0.342	0.5113	0.2499	0.6264	0.3981		0.9191	1.0187	1.1552		100	100	100		Lipid	Lysolipid	100001263	17364-16-8	5670	496.34
[truncated: 240 more rows]
